# Supplementary material for: catena-Poly[[(2-methyl­benzoato-κ2 O,O′)sodium]-di-μ-aqua-κ4 O:O′]
Source: Acta Crystallogr Sect E Struct Rep Online. 2010 Mar 27;66(Pt 4):m459–60. doi: 10.1107/S1600536810010536 (PMC2984086; doi:10.1107/S1600536810010536)
Supplement: Supplementary file 1 [file e-66-0m459-sup1.cif]

##############################################################################
###                                                                        ###
###        Electronic paper (Acta Crystallographica Section E)             ###
###                                                                        ###
##############################################################################
#                                                                            #
# This CIF contains the data in a paper accepted for publication in Acta     #
# Crystallographica Section E. It conforms to the requirements of Notes      #
# for Authors for Section E, and has been peer reviewed under the auspices   #
# of the IUCr Commission on Journals.                                        #
#                                                                            #
# Full details of the Crystallographic Information File format               #
# are given in the paper "The Crystallographic Information File (CIF):       #
# a New Standard Archive File for Crystallography" by S. R. Hall, F. H.      #
# Allen and I. D. Brown [Acta Cryst. (1991), A47, 655-685].                  #
#                                                                            #
# The current version of the core CIF dictionary is obtainable from          #
# ftp://ftp.iucr.org/pub/cif_core.dic. The current version number is 2.4.    #
#                                                                            #
# Software is freely available for graphical display of the structure(s) in  #
# this CIF.  For information consult the CIF home page http://www.iucr.org/  #
# cif/home.html                                                              #
#                                                                            #
# This file may be used for bona fide research purposes within the           #
# scientific community so long as proper attribution is given to the journal # 
# article from which it was obtained.                                        #
#                                                                            #
##############################################################################
                                             
data_I
_audit_creation_method     SHELXL-97
_chemical_name_systematic
;
<i>catena</i>-Poly[[(2-methylbenzoato-\k^2^<i>O</i>,<i>O'</i>)sodium]-
di-\m-aqua-\k^4^<i>O</i>:<i>O'</i>]
;
_chemical_name_common     'Sodium ortho-toluate dihydrate'
_chemical_formula_moiety     'C8 H11 Na O4'
_chemical_formula_sum     'C8 H11 Na O4'
_chemical_formula_iupac     '[Na (C8 H7 O2) (H2 O)2]'
_chemical_formula_weight     194.16
_chemical_melting_point     ?
_symmetry_cell_setting     monoclinic
_symmetry_space_group_name_H-M     'P 21/c'
_symmetry_space_group_name_Hall     '-P 2ybc'
loop_
    _symmetry_equiv_pos_as_xyz
    'x, y, z'
    '-x, y+1/2, -z+1/2'
    '-x, -y, -z'
    'x, -y-1/2, z-1/2'
_cell_length_a     16.145(3)
_cell_length_b     8.1155(16)
_cell_length_c     7.3986(15)
_cell_angle_alpha     90.00
_cell_angle_beta     92.98(3)
_cell_angle_gamma     90.00
_cell_volume     968.1(3)
_cell_formula_units_Z     4
_cell_measurement_reflns_used     25
_cell_measurement_theta_min     6
_cell_measurement_theta_max     15
_cell_measurement_temperature     293(2)
_exptl_crystal_description     block
_exptl_crystal_colour     colourless
_exptl_crystal_size_max     0.548
_exptl_crystal_size_mid     0.414
_exptl_crystal_size_min     0.107
_exptl_crystal_density_diffrn     1.332
_exptl_crystal_density_meas     ?
_exptl_crystal_density_method     'not measured'
_exptl_crystal_F_000     408
_exptl_absorpt_coefficient_mu     0.142
_exptl_absorpt_correction_type     analytical
_exptl_absorpt_process_details     '(CrysAlis RED; Oxford Diffraction, 2008)'
_exptl_absorpt_correction_T_min     0.9522
_exptl_absorpt_correction_T_max     0.9911
_exptl_special_details
;
;
_diffrn_ambient_temperature     293(2)
_diffrn_radiation_type     MoK\a
_diffrn_radiation_wavelength     0.71073
_diffrn_radiation_source     'fine-focus sealed tube'
_diffrn_radiation_monochromator     graphite
_diffrn_measurement_device_type     'Kuma KM-4 four-circle diffractometer'
_diffrn_measurement_method     'profile data from \w/2\q scans'
_diffrn_detector_area_resol_mean     ?
_diffrn_reflns_number     3057
_diffrn_reflns_av_R_equivalents     0.0243
_diffrn_reflns_av_sigmaI/netI     0.0249
_diffrn_reflns_theta_min     1.26
_diffrn_reflns_theta_max     30.05
_diffrn_reflns_theta_full     30.05
_diffrn_measured_fraction_theta_max     0.999
_diffrn_measured_fraction_theta_full     0.999
_diffrn_reflns_limit_h_min     -22
_diffrn_reflns_limit_h_max     22
_diffrn_reflns_limit_k_min     0
_diffrn_reflns_limit_k_max     11
_diffrn_reflns_limit_l_min     -10
_diffrn_reflns_limit_l_max     0
_diffrn_standards_number     3
_diffrn_standards_interval_count     200
_diffrn_standards_interval_time     ?
_diffrn_standards_decay_%     0.77
_refine_special_details
;
Refinement of <i>F</i>^2^ against ALL reflections. The weighted <i>R</i>-factor
wR and goodness of fit <i>S</i> are based on <i>F</i>^2^, conventional
<i>R</i>-factors <i>R</i> are based on <i>F</i>, with <i>F</i> set to zero for
negative <i>F</i>^2^. The threshold expression of <i>F</i>^2^ >
\s(<i>F</i>^2^) is used only for calculating <i>R</i>-factors(gt) etc. and is
not relevant to the choice of reflections for refinement. <i>R</i>-factors
based on <i>F</i>^2^ are statistically about twice as large as those based on
<i>F</i>, and <i>R</i>- factors based on ALL data will be even larger.
;
_reflns_number_total     2845
_reflns_number_gt     1919
_reflns_threshold_expression     I>2\s(I)
_refine_ls_structure_factor_coef     Fsqd
_refine_ls_matrix_type     full
_refine_ls_R_factor_all     0.0774
_refine_ls_R_factor_gt     0.0434
_refine_ls_wR_factor_gt     0.1221
_refine_ls_wR_factor_ref     0.1406
_refine_ls_goodness_of_fit_ref     1.022
_refine_ls_restrained_S_all     1.022
_refine_ls_number_reflns     2845
_refine_ls_number_parameters     151
_refine_ls_number_restraints     0
_refine_ls_hydrogen_treatment     mixed
_refine_ls_weighting_scheme     calc
_refine_ls_weighting_details
              'w=1/[\s^2^(Fo^2^)+(0.0889P)^2^+0.1369P] where P=(Fo^2^+2Fc^2^)/3'
_atom_sites_solution_hydrogens     geom
_atom_sites_solution_primary     direct
_atom_sites_solution_secondary     difmap
_refine_ls_shift/su_max     0.000
_refine_ls_shift/su_mean     0.000
_refine_diff_density_max     0.443
_refine_diff_density_min     -0.210
_refine_ls_extinction_method     none
_refine_ls_extinction_coef     ?
loop_
    _atom_type_symbol
    _atom_type_description
    _atom_type_scat_dispersion_real
    _atom_type_scat_dispersion_imag
    _atom_type_scat_source
    'C' 'C' 0.0033 0.0016
                         'International Tables Vol C Tables 4.2.6.8 and 6.1.1.4'
    'H' 'H' 0.0000 0.0000
                         'International Tables Vol C Tables 4.2.6.8 and 6.1.1.4'
    'O' 'O' 0.0106 0.0060
                         'International Tables Vol C Tables 4.2.6.8 and 6.1.1.4'
    'Na' 'Na' 0.0362 0.0249
                         'International Tables Vol C Tables 4.2.6.8 and 6.1.1.4'
_computing_data_collection     'KM-4 Software (Kuma, 1996)'
_computing_cell_refinement     'KM-4 Software (Kuma, 1996)'
_computing_data_reduction     'DATAPROC (Kuma, 2001)'
_computing_structure_solution     'SHELXS97 (Sheldrick, 2008)'
_computing_structure_refinement     'SHELXL97 (Sheldrick, 2008)'
_computing_molecular_graphics     'SHELXTL (Sheldrick, 2008)'
_computing_publication_material     'SHELXTL (Sheldrick, 2008)'
loop_
    _atom_site_type_symbol
    _atom_site_label
    _atom_site_fract_x
    _atom_site_fract_y
    _atom_site_fract_z
    _atom_site_U_iso_or_equiv
    _atom_site_adp_type
    _atom_site_calc_flag
    _atom_site_refinement_flags
    _atom_site_occupancy
    _atom_site_disorder_assembly
    _atom_site_disorder_group
    Na Na1 0.01791(3) 0.64831(7) 0.25611(7) 0.03320(17) Uani d . 1 . .
    O O2 0.14852(7) 0.53347(14) 0.41532(13) 0.0386(2) Uani d . 1 . .
    C C7 0.18004(8) 0.53264(15) 0.26404(16) 0.0273(2) Uani d . 1 . .
    C C1 0.27247(8) 0.53757(16) 0.25234(17) 0.0305(3) Uani d . 1 . .
    C C2 0.32656(10) 0.4527(2) 0.3718(2) 0.0425(3) Uani d . 1 . .
    C C6 0.30354(11) 0.6271(3) 0.1107(2) 0.0492(4) Uani d . 1 . .
    C C3 0.41092(11) 0.4583(3) 0.3414(3) 0.0562(5) Uani d . 1 . .
    C C8 0.29779(16) 0.3518(4) 0.5275(4) 0.0852(9) Uani d . 1 . .
    H H8A 0.2774 0.4239 0.6181 0.128 Uiso calc R 1 . .
    H H8B 0.3434 0.2884 0.5788 0.128 Uiso calc R 1 . .
    H H8C 0.2542 0.2789 0.4848 0.128 Uiso calc R 1 . .
    C C5 0.38805(13) 0.6352(3) 0.0885(4) 0.0694(6) Uani d . 1 . .
    C C4 0.44096(12) 0.5494(3) 0.2038(4) 0.0672(6) Uani d . 1 . .
    O O1 0.13648(6) 0.53062(13) 0.11780(13) 0.0367(2) Uani d . 1 . .
    O O3 0.08470(7) 0.91596(13) 0.25956(15) 0.0365(2) Uani d . 1 . .
    O O4 -0.05771(7) 0.74541(15) 0.49901(14) 0.0357(2) Uani d . 1 . .
    H H32 0.1128(15) 0.918(3) 0.179(4) 0.055(6) Uiso d . 1 . .
    H H31 0.1175(16) 0.921(3) 0.357(4) 0.069(7) Uiso d . 1 . .
    H H41 -0.0863(15) 0.676(3) 0.526(3) 0.057(7) Uiso d . 1 . .
    H H42 -0.0901(14) 0.819(3) 0.458(3) 0.056(6) Uiso d . 1 . .
    H H5 0.2640(13) 0.693(3) 0.026(3) 0.056(6) Uiso d . 1 . .
    H H2 0.4464(15) 0.395(3) 0.412(3) 0.060(6) Uiso d . 1 . .
    H H4 0.4058(17) 0.705(4) -0.018(4) 0.092(9) Uiso d . 1 . .
    H H3 0.495(2) 0.556(4) 0.179(4) 0.096(9) Uiso d . 1 . .
loop_
    _atom_site_aniso_label
    _atom_site_aniso_U_11
    _atom_site_aniso_U_22
    _atom_site_aniso_U_33
    _atom_site_aniso_U_12
    _atom_site_aniso_U_13
    _atom_site_aniso_U_23
    Na1 0.0366(3) 0.0334(3) 0.0296(3) 0.0032(2) 0.0015(2) 0.0004(2)
    O2 0.0421(5) 0.0471(6) 0.0270(4) -0.0009(4) 0.0063(4) 0.0023(4)
    C7 0.0323(6) 0.0244(5) 0.0251(5) -0.0006(4) 0.0012(4) 0.0000(4)
    C1 0.0319(6) 0.0309(6) 0.0286(6) -0.0002(5) 0.0002(5) -0.0024(5)
    C2 0.0395(7) 0.0431(8) 0.0439(8) 0.0023(6) -0.0073(6) 0.0027(6)
    C6 0.0441(8) 0.0588(10) 0.0452(9) -0.0034(7) 0.0089(7) 0.0115(7)
    C3 0.0379(8) 0.0628(12) 0.0664(12) 0.0075(7) -0.0114(8) -0.0096(9)
    C8 0.0650(13) 0.106(2) 0.0834(16) 0.0098(13) -0.0112(12) 0.0597(15)
    C5 0.0497(11) 0.0876(16) 0.0730(14) -0.0130(10) 0.0234(10) 0.0141(12)
    C4 0.0341(8) 0.0854(16) 0.0830(15) -0.0045(9) 0.0118(9) -0.0171(12)
    O1 0.0374(5) 0.0440(6) 0.0279(5) 0.0005(4) -0.0045(4) -0.0024(4)
    O3 0.0474(6) 0.0369(5) 0.0253(5) -0.0008(4) 0.0018(4) 0.0001(4)
    O4 0.0415(5) 0.0336(5) 0.0320(5) -0.0002(5) 0.0009(4) -0.0016(4)
_geom_special_details
;
All esds (except the esd in the dihedral angle between two l.s. planes) are
estimated using the full covariance matrix. The cell esds are taken into
account individually in the estimation of esds in distances, angles and
torsion angles; correlations between esds in cell parameters are only used
when they are defined by crystal symmetry. An approximate (isotropic)
treatment of cell esds is used for estimating esds involving l.s. planes.
;
loop_
    _geom_bond_atom_site_label_1
    _geom_bond_atom_site_label_2
    _geom_bond_site_symmetry_2
    _geom_bond_distance
    _geom_bond_publ_flag
    Na1 O4 . 2.3599(13) y
    Na1 O4 4_575 2.3689(13) y
    Na1 O1 . 2.4141(13) y
    Na1 O3 . 2.4245(13) y
    Na1 O3 2_545 2.5086(13) y
    Na1 O2 . 2.5387(14) y
    Na1 C7 . 2.7787(14) ?
    Na1 Na1 4_575 4.0508(8) ?
    Na1 Na1 4_576 4.0508(8) ?
    Na1 Na1 2_545 4.0990(8) ?
    Na1 Na1 2 4.0991(8) ?
    O2 C7 . 1.2534(16) ?
    C7 O1 . 1.2596(16) ?
    C7 C1 . 1.4999(18) ?
    C1 C6 . 1.390(2) ?
    C1 C2 . 1.392(2) ?
    C2 C3 . 1.393(3) ?
    C2 C8 . 1.506(3) ?
    C6 C5 . 1.384(3) ?
    C6 H5 . 1.02(2) ?
    C3 C4 . 1.367(4) ?
    C3 H2 . 0.91(3) ?
    C8 H8A . 0.9600 ?
    C8 H8B . 0.9600 ?
    C8 H8C . 0.9600 ?
    C5 C4 . 1.366(4) ?
    C5 H4 . 1.02(3) ?
    C4 H3 . 0.90(3) ?
    O3 Na1 2 2.5087(13) ?
    O3 H32 . 0.77(3) ?
    O3 H31 . 0.88(3) ?
    O4 Na1 4_576 2.3689(13) ?
    O4 H41 . 0.76(3) ?
    O4 H42 . 0.84(3) ?
loop_
    _geom_angle_atom_site_label_1
    _geom_angle_atom_site_label_2
    _geom_angle_atom_site_label_3
    _geom_angle_site_symmetry_1
    _geom_angle_site_symmetry_3
    _geom_angle
    _geom_angle_publ_flag
    O4 Na1 O4 . 4_575 102.97(4) ?
    O4 Na1 O1 . . 155.22(5) ?
    O4 Na1 O1 4_575 . 100.99(4) ?
    O4 Na1 O3 . . 86.57(5) ?
    O4 Na1 O3 4_575 . 83.84(5) ?
    O1 Na1 O3 . . 89.82(4) ?
    O4 Na1 O3 . 2_545 85.39(5) ?
    O4 Na1 O3 4_575 2_545 85.70(5) ?
    O1 Na1 O3 . 2_545 102.67(4) ?
    O3 Na1 O3 . 2_545 165.05(4) ?
    O4 Na1 O2 . . 102.67(5) ?
    O4 Na1 O2 4_575 . 152.54(4) ?
    O1 Na1 O2 . . 52.67(4) ?
    O3 Na1 O2 . . 88.04(4) ?
    O3 Na1 O2 2_545 . 106.03(4) ?
    O4 Na1 C7 . . 128.38(5) ?
    O4 Na1 C7 4_575 . 125.85(5) ?
    O1 Na1 C7 . . 26.92(4) ?
    O3 Na1 C7 . . 83.36(4) ?
    O3 Na1 C7 2_545 . 111.48(4) ?
    O2 Na1 C7 . . 26.78(3) ?
    O4 Na1 Na1 . 4_575 125.73(4) ?
    O4 Na1 Na1 4_575 4_575 30.99(3) ?
    O1 Na1 Na1 . 4_575 74.72(3) ?
    O3 Na1 Na1 . 4_575 67.88(3) ?
    O3 Na1 Na1 2_545 4_575 107.18(3) ?
    O2 Na1 Na1 . 4_575 122.27(3) ?
    C7 Na1 Na1 . 4_575 96.45(4) ?
    O4 Na1 Na1 . 4_576 31.13(3) ?
    O4 Na1 Na1 4_575 4_576 124.09(4) ?
    O1 Na1 Na1 . 4_576 125.87(3) ?
    O3 Na1 Na1 . 4_576 69.30(4) ?
    O3 Na1 Na1 2_545 4_576 108.49(3) ?
    O2 Na1 Na1 . 4_576 76.42(3) ?
    C7 Na1 Na1 . 4_576 99.38(4) ?
    Na1 Na1 Na1 4_575 4_576 131.91(3) ?
    O4 Na1 Na1 . 2_545 105.63(4) ?
    O4 Na1 Na1 4_575 2_545 106.05(4) ?
    O1 Na1 Na1 . 2_545 73.32(3) ?
    O3 Na1 Na1 . 2_545 161.66(4) ?
    O3 Na1 Na1 2_545 2_545 33.16(3) ?
    O2 Na1 Na1 . 2_545 76.09(3) ?
    C7 Na1 Na1 . 2_545 78.33(3) ?
    Na1 Na1 Na1 4_575 2_545 112.95(2) ?
    Na1 Na1 Na1 4_576 2_545 114.63(2) ?
    O4 Na1 Na1 . 2 66.94(3) ?
    O4 Na1 Na1 4_575 2 63.62(3) ?
    O1 Na1 Na1 . 2 119.76(4) ?
    O3 Na1 Na1 . 2 34.47(3) ?
    O3 Na1 Na1 2_545 2 130.62(4) ?
    O2 Na1 Na1 . 2 119.11(3) ?
    C7 Na1 Na1 . 2 117.81(3) ?
    Na1 Na1 Na1 4_575 2 65.37(2) ?
    Na1 Na1 Na1 4_576 2 67.05(2) ?
    Na1 Na1 Na1 2_545 2 163.72(3) ?
    C7 O2 Na1 . . 87.34(8) ?
    O2 C7 O1 . . 122.18(12) ?
    O2 C7 C1 . . 120.18(11) ?
    O1 C7 C1 . . 117.62(12) ?
    O2 C7 Na1 . . 65.88(8) ?
    O1 C7 Na1 . . 60.19(7) ?
    C1 C7 Na1 . . 158.26(9) ?
    C6 C1 C2 . . 119.88(15) ?
    C6 C1 C7 . . 117.16(13) ?
    C2 C1 C7 . . 122.92(13) ?
    C1 C2 C3 . . 117.90(16) ?
    C1 C2 C8 . . 123.11(16) ?
    C3 C2 C8 . . 118.97(17) ?
    C5 C6 C1 . . 120.70(18) ?
    C5 C6 H5 . . 119.4(12) ?
    C1 C6 H5 . . 119.8(12) ?
    C4 C3 C2 . . 121.71(18) ?
    C4 C3 H2 . . 119.7(15) ?
    C2 C3 H2 . . 118.5(15) ?
    C2 C8 H8A . . 109.5 ?
    C2 C8 H8B . . 109.5 ?
    H8A C8 H8B . . 109.5 ?
    C2 C8 H8C . . 109.5 ?
    H8A C8 H8C . . 109.5 ?
    H8B C8 H8C . . 109.5 ?
    C4 C5 C6 . . 119.3(2) ?
    C4 C5 H4 . . 124.9(16) ?
    C6 C5 H4 . . 115.8(16) ?
    C5 C4 C3 . . 120.39(17) ?
    C5 C4 H3 . . 115(2) ?
    C3 C4 H3 . . 125(2) ?
    C7 O1 Na1 . . 92.89(8) ?
    Na1 O3 Na1 . 2 112.37(5) ?
    Na1 O3 H32 . . 107.0(18) ?
    Na1 O3 H32 2 . 111.3(18) ?
    Na1 O3 H31 . . 107.4(17) ?
    Na1 O3 H31 2 . 111.9(17) ?
    H32 O3 H31 . . 106(2) ?
    Na1 O4 Na1 . 4_576 117.88(5) ?
    Na1 O4 H41 . . 107.1(18) ?
    Na1 O4 H41 4_576 . 110.8(17) ?
    Na1 O4 H42 . . 107.3(15) ?
    Na1 O4 H42 4_576 . 108.5(16) ?
    H41 O4 H42 . . 104(2) ?
loop_
    _geom_hbond_atom_site_label_D
    _geom_hbond_atom_site_label_H
    _geom_hbond_atom_site_label_A
    _geom_hbond_site_symmetry_A
    _geom_hbond_distance_DH
    _geom_hbond_distance_HA
    _geom_hbond_distance_DA
    _geom_hbond_angle_DHA
    O4 H42 O1 2 0.84(3) 1.94(3) 2.7582(17) 163(2)
    O4 H41 O2 3_566 0.76(3) 2.03(3) 2.7874(17) 171(2)
    O3 H31 O1 4_576 0.88(3) 1.97(3) 2.7716(16) 151(2)
    O3 H32 O2 4_575 0.77(3) 2.10(3) 2.8265(16) 158(2)
data_global
_journal_date_recd_electronic     2010-03-11
_journal_date_accepted     2010-03-21
_journal_name_full     'Acta Crystallographica, Section E'
_journal_year     2010
_journal_volume     66
_journal_issue      4
_journal_page_first     m459
_journal_page_last     m460
_journal_paper_category     QM
_journal_coeditor_code     WM2315
_publ_contact_author_name     'Muhammad Danish'
_publ_contact_author_address
;
Department of Chemistry
University of Sargodha
Sargodha-40100
Pakistan
;
_publ_contact_author_email     'drdanish62@gmail.com'
_publ_contact_author_fax
;
92 48 3222121
;
_publ_contact_author_phone
;
92 300 451 3193
;
_publ_section_title
;\
<i>catena</i>-Poly[[(2-methylbenzoato-\k^2^<i>O</i>,<i>O'</i>)sodium]-di-\m-\
aqua-\k^4^<i>O</i>:<i>O'</i>]
;
loop_
    _publ_author_name
    _publ_author_address
    'Muhammad Danish'
;
Department of Chemistry
 University of Sargodha
 Sargodha 40100
 Pakistan
;
    'Iram Saleem'
;
Department of Chemistry
 University of Sargodha
 Sargodha 40100
 Pakistan
;
    'Nazir Ahmad'
;
Department of Chemistry
 University of Sargodha
 Sargodha 40100
 Pakistan
;
    'Abdul Rauf Raza'
;
 Department of Chemistry
 University of Sargodha
 Sargodha 40100
 Pakistan
;
    'Wojciech Starosta'
;
Institute of Nuclear Chemistry and Technology
ul. Dorodna 16
03-195 Warszawa
Poland
;
    'Janusz Leciejewicz'
;
Institute of Nuclear Chemistry and Technology
ul. Dorodna 16
03-195 Warszawa
Poland
;
