# Supplementary material for: catena-Poly[[(2-methyl­benzoato-κ2 O,O′)sodium]-di-μ-aqua-κ4 O:O′]
Source: Acta Crystallogr Sect E Struct Rep Online. 2010 Mar 27;66(Pt 4):m459–60. doi: 10.1107/S1600536810010536 (PMC2984086; doi:10.1107/S1600536810010536)
Supplement: Supplementary file 2 [file e-66-0m459-Isup2.hkl]

# 
# h,k,l, Fc-squared, Fo-squared, sigma(Fo-squared) and status flag 
# 
data_I
_shelx_title ' Natol1s1 in P2(1)/c' 
_shelx_refln_list_code          4 
_shelx_F_calc_maximum       88.45 
_exptl_crystal_F_000       408.00 
_reflns_d_resolution_high  0.7097 
 
loop_ 
 _symmetry_equiv_pos_as_xyz 
 'x, y, z' 
 '-x, y+1/2, -z+1/2' 
 '-x, -y, -z' 
 'x, -y-1/2, z-1/2' 
 
_cell_length_a    16.1454 
_cell_length_b     8.1155 
_cell_length_c     7.3986 
_cell_angle_alpha  90.000 
_cell_angle_beta   92.976 
_cell_angle_gamma  90.000 
 
_shelx_F_squared_multiplier     1.000 
 
loop_ 
 _refln_index_h 
 _refln_index_k 
 _refln_index_l 
 _refln_F_squared_calc 
 _refln_F_squared_meas 
 _refln_F_squared_sigma 
 _refln_observed_status 
   1   0   0     3484.05     2770.77     75.52 o 
   2   0   0      107.42       79.49      3.95 o 
   3   0   0     1612.07     1496.92     10.02 o 
   4   0   0     1431.57     1337.87     15.44 o 
   5   0   0      677.03      665.66      3.00 o 
   6   0   0       20.15       25.56      0.75 o 
   7   0   0     4323.52     4329.34     48.62 o 
   8   0   0      239.77      236.66      2.64 o 
   9   0   0      293.30      293.83     10.39 o 
  10   0   0       15.61       17.78      1.44 o 
  11   0   0       37.16       44.08      1.91 o 
  12   0   0       39.61       45.70      1.95 o 
  13   0   0      165.73      159.97      6.24 o 
  14   0   0       68.50       65.34      5.56 o 
  15   0   0       54.08       34.64      2.67 o 
  16   0   0        4.64        1.88      1.87 o 
  17   0   0       68.41       59.68      1.64 o 
  18   0   0        9.30        3.28      2.19 o 
  19   0   0       44.25       45.07      1.34 o 
  20   0   0        6.31        5.11      0.90 o 
  21   0   0        0.05       -0.33      2.25 o 
  22   0   0        8.54       10.57      0.78 o 
   1   1   0      298.45      287.22     14.38 o 
   2   1   0       10.13       16.22      2.04 o 
   3   1   0      167.67      153.76      8.49 o 
   4   1   0      552.70      500.79      2.46 o 
   5   1   0      155.67      159.89     14.89 o 
   6   1   0        7.99       12.76      1.74 o 
   7   1   0       29.13       36.30      1.14 o 
   8   1   0      324.98      326.90      8.65 o 
   9   1   0      325.30      276.71      2.88 o 
  10   1   0      139.04      120.92      2.22 o 
  11   1   0      463.61      427.15      6.24 o 
  12   1   0      324.79      308.72      5.56 o 
  13   1   0      246.35      220.63      7.85 o 
  14   1   0      387.17      351.22     12.60 o 
  15   1   0      108.47      106.90      2.93 o 
  16   1   0      159.96      140.72      4.71 o 
  17   1   0       52.84       41.49      4.16 o 
  18   1   0        5.18        3.27      2.04 o 
  19   1   0        4.78        4.18      0.82 o 
  20   1   0        3.13        4.89      2.16 o 
  21   1   0        0.37       -0.29      2.34 o 
  22   1   0        3.42        1.30      2.97 o 
   0   2   0     7823.36     8493.19     36.91 o 
   1   2   0      355.31      339.84     14.42 o 
   2   2   0     1688.67     1892.95     79.72 o 
   3   2   0     4789.68     5243.78    181.62 o 
   4   2   0     2877.59     3231.51     19.62 o 
   5   2   0      122.15      142.84      2.21 o 
   6   2   0      252.34      241.19      2.34 o 
   7   2   0     2161.06     2209.97     27.49 o 
   8   2   0       25.64       20.22      1.19 o 
   9   2   0       30.13       25.03      1.48 o 
  10   2   0       46.21       33.77      2.16 o 
  11   2   0        2.11        0.93      1.38 o 
  12   2   0      123.41      114.09      2.46 o 
  13   2   0        3.34        2.80      1.53 o 
  14   2   0       17.04       15.78      0.54 o 
  15   2   0       37.97       26.97      1.19 o 
  16   2   0       14.57       15.05      0.68 o 
  17   2   0       87.20       84.01      2.84 o 
  18   2   0        9.25        7.83      0.63 o 
  19   2   0       15.54       12.90      0.66 o 
  20   2   0        9.70        9.46      0.89 o 
  21   2   0        5.41        0.30      2.66 o 
  22   2   0       51.74       65.11      1.89 o 
   1   3   0     2888.73     3031.07     67.24 o 
   2   3   0     4353.55     4638.04    145.77 o 
   3   3   0     2154.86     2036.74     47.69 o 
   4   3   0      420.96      422.36      7.72 o 
   5   3   0      299.84      327.36      2.76 o 
   6   3   0        8.67       11.43      0.47 o 
   7   3   0       23.60       16.71      0.55 o 
   8   3   0      161.99      182.54      4.50 o 
   9   3   0       34.29       33.39      0.89 o 
  10   3   0      181.39      176.93      2.70 o 
  11   3   0       20.46       24.27      1.10 o 
  12   3   0        0.71       -0.59      1.53 o 
  13   3   0       88.82       81.40      4.12 o 
  14   3   0       53.72       50.59      1.48 o 
  15   3   0        5.42        8.17      1.70 o 
  16   3   0       40.77       39.38      1.01 o 
  17   3   0       20.13       17.66      0.66 o 
  18   3   0        1.65        3.04      2.29 o 
  19   3   0        5.20        4.87      0.98 o 
  20   3   0        7.41        7.92      0.72 o 
  21   3   0        5.39        5.86      0.78 o 
   0   4   0       64.33       81.20      2.46 o 
   1   4   0       13.36       18.13      0.55 o 
   2   4   0      287.97      248.35      8.82 o 
   3   4   0     2038.47     2034.16     67.63 o 
   4   4   0      632.15      607.79      3.96 o 
   5   4   0       44.71       37.04      1.91 o 
   6   4   0       32.90       35.31      2.50 o 
   7   4   0        7.98        6.17      0.36 o 
   8   4   0      124.35      124.99      5.56 o 
   9   4   0      288.12      292.18      5.05 o 
  10   4   0      965.38      906.66     22.19 o 
  11   4   0      141.99      135.81      4.67 o 
  12   4   0        0.05        0.14      1.65 o 
  13   4   0      118.23      105.80      2.85 o 
  14   4   0       24.50       21.22      0.75 o 
  15   4   0      108.10      108.87      3.02 o 
  16   4   0        6.97        7.38      2.97 o 
  17   4   0        6.23        4.41      2.13 o 
  18   4   0       22.64       24.94      0.81 o 
  19   4   0       11.69       12.93      0.98 o 
  20   4   0        0.09       -1.27      2.55 o 
  21   4   0       12.81       11.54      0.87 o 
   1   5   0      196.04      191.42      4.88 o 
   2   5   0      767.64      728.88      5.90 o 
   3   5   0      165.99      171.42     11.33 o 
   4   5   0      903.11      885.69     23.33 o 
   5   5   0      500.91      474.08      7.04 o 
   6   5   0     1429.95     1389.85     32.79 o 
   7   5   0      206.29      208.07      4.92 o 
   8   5   0       22.29       20.37      0.98 o 
   9   5   0        0.65       -1.48      1.62 o 
  10   5   0      300.61      281.71      3.81 o 
  11   5   0      167.23      160.75      9.80 o 
  12   5   0        8.68        7.39      0.60 o 
  13   5   0      187.78      171.95      3.60 o 
  14   5   0        3.31        1.20      2.00 o 
  15   5   0        0.00       -1.14      1.99 o 
  16   5   0        0.59        0.88      2.13 o 
  17   5   0        5.86        2.43      2.40 o 
  18   5   0       18.80       19.17      0.81 o 
  19   5   0       11.86       12.43      0.84 o 
  20   5   0       57.43       60.72      1.96 o 
   0   6   0       21.14       26.56      1.02 o 
   1   6   0        1.52        1.82      1.38 o 
   2   6   0       15.15       16.04      0.48 o 
   3   6   0       11.77       10.06      0.48 o 
   4   6   0       92.72       80.94      2.25 o 
   5   6   0      275.98      247.73      3.33 o 
   6   6   0      472.13      444.12      4.38 o 
   7   6   0      473.46      452.73      6.58 o 
   8   6   0      237.37      211.89      7.81 o 
   9   6   0       15.97       13.98      0.57 o 
  10   6   0       17.34       19.33      0.63 o 
  11   6   0        2.26       -0.50      1.89 o 
  12   6   0        9.27       10.91      0.60 o 
  13   6   0        1.63        0.31      2.19 o 
  14   6   0        0.64        0.21      2.10 o 
  15   6   0        3.95        1.41      2.25 o 
  16   6   0        3.13        2.63      2.08 o 
  17   6   0        1.70        5.18      2.37 o 
  18   6   0        7.55        8.08      0.75 o 
  19   6   0        6.29        6.92      0.84 o 
   1   7   0      153.39      142.38      7.09 o 
   2   7   0      428.36      394.97      4.32 o 
   3   7   0        4.05        1.36      1.74 o 
   4   7   0       42.58       38.46      2.21 o 
   5   7   0        0.30        0.56      1.70 o 
   6   7   0        1.27        0.96      2.84 o 
   7   7   0       56.28       48.52      1.41 o 
   8   7   0      195.31      185.13      7.00 o 
   9   7   0      176.92      171.63      4.12 o 
  10   7   0       27.49       26.08      0.69 o 
  11   7   0       14.77       13.03      0.66 o 
  12   7   0        8.26        5.77      0.66 o 
  13   7   0       64.15       59.13      1.77 o 
  14   7   0        8.50        7.37      0.98 o 
  15   7   0        1.18        0.02      2.42 o 
  16   7   0        3.79        4.34      2.55 o 
  17   7   0        0.92       -0.61      2.61 o 
   0   8   0       10.94        9.59      0.85 o 
   1   8   0       47.58       45.17      1.57 o 
   2   8   0       33.10       29.63      0.80 o 
   3   8   0       41.31       37.85      1.53 o 
   4   8   0       25.13       23.98      1.48 o 
   5   8   0        9.95        9.85      0.93 o 
   6   8   0        6.94        6.69      0.60 o 
   7   8   0        0.00        2.67      1.92 o 
   8   8   0        0.05       -1.50      2.59 o 
   9   8   0       10.08        9.78      0.81 o 
  10   8   0        0.16        3.13      2.25 o 
  11   8   0        5.26        4.65      2.40 o 
  12   8   0       14.66       13.60      0.75 o 
  13   8   0        4.97        3.94      0.98 o 
  14   8   0        0.73       -0.43      3.44 o 
  15   8   0        0.13        0.84      2.46 o 
  16   8   0        6.88        3.59      2.12 o 
   1   9   0       52.29       47.78      1.61 o 
   2   9   0       10.63        8.13      2.63 o 
   3   9   0       33.45       33.67      1.19 o 
   4   9   0       56.85       45.29      3.35 o 
   5   9   0       38.96       34.30      1.48 o 
   6   9   0       11.21       11.61      0.69 o 
   7   9   0       19.65       16.70      1.10 o 
   8   9   0      122.52      122.31      6.45 o 
   9   9   0       74.21       76.16      2.20 o 
  10   9   0        3.68        5.70      1.02 o 
  11   9   0       30.64       35.98      1.30 o 
  12   9   0       28.07       28.78      0.99 o 
  13   9   0        2.90        3.47      3.44 o 
  14   9   0        6.68        6.35      1.06 o 
   0  10   0      205.86      187.35      6.36 o 
   1  10   0       28.45       28.08      0.98 o 
   2  10   0        6.65        6.86      0.75 o 
   3  10   0       30.95       32.02      0.98 o 
   4  10   0       13.78       13.36      1.06 o 
   5  10   0       12.44       10.83      2.38 o 
   6  10   0       20.48       19.32      0.81 o 
   7  10   0       24.71       22.36      0.84 o 
   8  10   0        0.19       -1.93      2.58 o 
   9  10   0        2.92        1.27      2.76 o 
  10  10   0        1.44       -0.19      1.06 o 
  11  10   0        0.74       -0.01      1.53 o 
   1  11   0       23.16       19.02      0.90 o 
   2  11   0        8.50        0.80      3.48 o 
   3  11   0        0.82        0.08      2.67 o 
   4  11   0        1.49       -0.15      1.32 o 
   5  11   0        5.64        1.67      2.82 o 
   6  11   0        3.07        2.84      3.01 o 
 -22   1   1        0.68       -0.25      3.90 o 
 -21   1   1        0.95        1.10      3.56 o 
 -20   1   1        0.00       -3.31      3.31 o 
 -19   1   1        3.95       -1.53      3.14 o 
 -18   1   1        8.26       10.35      0.85 o 
 -17   1   1       11.13        4.07      3.05 o 
 -16   1   1      242.30      215.01      5.26 o 
 -15   1   1        0.84       -0.17      2.46 o 
 -14   1   1        1.62        0.51      2.04 o 
 -13   1   1       10.01        3.56      2.04 o 
 -12   1   1       10.66       10.52      0.59 o 
 -11   1   1       45.79       39.96      1.78 o 
 -10   1   1      615.87      553.32      5.85 o 
  -9   1   1      521.65      439.53      5.09 o 
  -8   1   1     4001.70     4459.87     40.98 o 
  -7   1   1      678.28      598.29      5.09 o 
  -6   1   1      903.85     1014.31      6.02 o 
  -5   1   1      130.34      150.10      2.46 o 
  -4   1   1     1867.75     2046.44     20.96 o 
  -3   1   1        0.57        1.27      1.19 o 
  -2   1   1      116.54      110.99      1.78 o 
  -1   1   1     7491.30     8684.10     33.43 o 
   0   1   1      238.06      311.49      2.38 o 
   1   1   1     7226.36     8166.26     32.84 o 
   2   1   1     1602.79     1840.25     17.22 o 
   3   1   1      161.18      150.36      2.12 o 
   4   1   1     1404.94     1408.02      6.11 o 
   5   1   1      121.42      129.14      2.29 o 
   6   1   1        6.41       13.58      0.59 o 
   7   1   1     1241.39     1151.18      6.96 o 
   8   1   1     1382.82     1405.48      8.23 o 
   9   1   1      304.49      278.06      4.24 o 
  10   1   1      301.06      299.19      4.58 o 
  11   1   1        0.23       -2.04      2.04 o 
  12   1   1      371.75      327.19      5.26 o 
  13   1   1       15.10       12.81      0.76 o 
  14   1   1        8.94        6.62      0.68 o 
  16   1   1        6.83        7.13      0.76 o 
  17   1   1       14.95       13.58      0.85 o 
  18   1   1       14.90       13.58      0.93 o 
  19   1   1       88.15       93.59      3.56 o 
  20   1   1        0.61       -2.46      3.65 o 
  21   1   1        1.30        1.87      1.02 o 
  22   1   1        3.20        4.16      3.73 o 
 -22   2   1        1.98        5.43      3.73 o 
 -21   2   1        8.51        7.81      1.10 o 
 -20   2   1        0.00       -2.12      3.31 o 
 -19   2   1        9.97       11.03      0.93 o 
 -18   2   1        0.57       -0.08      2.72 o 
 -17   2   1       12.46       10.44      0.85 o 
 -16   2   1       15.38       13.49      0.85 o 
 -15   2   1        2.60        0.25      2.46 o 
 -14   2   1        2.12       -0.25      2.21 o 
 -13   2   1        6.07        5.09      0.59 o 
 -12   2   1        5.45        3.90      0.59 o 
 -11   2   1       40.07       45.65      1.87 o 
 -10   2   1        0.00        0.93      1.70 o 
  -9   2   1      166.45      169.28      3.48 o 
  -8   2   1       90.50       76.37      2.80 o 
  -7   2   1     2002.62     1951.66      9.33 o 
  -6   2   1     2703.21     2727.29     10.35 o 
  -5   2   1     1061.70     1072.52      6.19 o 
  -4   2   1      355.87      319.89      3.31 o 
  -3   2   1      350.32      342.88      3.31 o 
  -2   2   1     2161.25     2351.65     22.15 o 
  -1   2   1     1514.57     1421.94      5.77 o 
   0   2   1     2641.69     2949.09     23.50 o 
   1   2   1     3270.86     3900.87     27.41 o 
   2   2   1     1367.35     1626.17      6.36 o 
   3   2   1      776.33      818.56      4.84 o 
   4   2   1     3532.88     3988.18     32.16 o 
   5   2   1     1260.93     1233.06      6.70 o 
   6   2   1      713.89      686.53      5.43 o 
   7   2   1     1913.49     1891.50      9.33 o 
   8   2   1      608.58      576.56      5.69 o 
   9   2   1      197.67      200.76      3.90 o 
  10   2   1        9.80        8.91      0.59 o 
  11   2   1      165.03      151.20      3.73 o 
  12   2   1      293.81      261.77      4.84 o 
  13   2   1        2.35        3.90      2.21 o 
  14   2   1       12.63       14.17      0.76 o 
  15   2   1       46.44       46.58      2.12 o 
  16   2   1       11.88        3.99      2.88 o 
  17   2   1        0.11       -0.17      2.63 o 
  18   2   1        3.45        2.04      2.97 o 
  19   2   1       16.68       18.50      1.02 o 
  20   2   1        6.01        6.70      1.02 o 
  21   2   1        1.93        5.09      3.48 o 
  22   2   1       15.00       17.56      1.19 o 
 -21   3   1       40.90       48.79      1.87 o 
 -20   3   1       25.84       22.99      1.19 o 
 -19   3   1       16.68       16.46      1.02 o 
 -18   3   1       28.08       27.49      1.10 o 
 -17   3   1        9.56       11.03      0.85 o 
 -16   3   1        0.07        3.82      2.46 o 
 -15   3   1       33.79       34.53      1.44 o 
 -14   3   1      133.95      124.90      4.24 o 
 -13   3   1      244.37      227.57      4.92 o 
 -12   3   1      176.81      179.46      4.50 o 
 -11   3   1      417.65      405.08      5.85 o 
 -10   3   1      201.06      188.96      4.07 o 
  -9   3   1       16.42       16.63      0.59 o 
  -8   3   1        1.04       -1.44      1.78 o 
  -7   3   1       67.79       71.95      2.63 o 
  -6   3   1     1108.98     1155.17      7.38 o 
  -5   3   1     1127.51     1141.50      7.04 o 
  -4   3   1      340.69      340.93      3.90 o 
  -3   3   1       38.30       52.86      1.87 o 
  -2   3   1      206.08      194.99      2.88 o 
  -1   3   1     2145.37     2285.21      8.57 o 
   0   3   1      166.45      162.24      2.63 o 
   1   3   1      497.77      601.34      4.58 o 
   2   3   1       19.57       21.81      0.68 o 
   3   3   1        0.86        2.12      1.44 o 
   4   3   1     1811.57     1937.41      8.74 o 
   5   3   1      105.67      105.22      2.72 o 
   6   3   1      754.42      738.04      6.11 o 
   7   3   1       87.86       95.37      2.72 o 
   8   3   1        5.58        3.65      0.51 o 
   9   3   1      261.30      279.50      4.50 o 
  10   3   1      105.46       99.95      3.39 o 
  11   3   1      604.66      592.77      6.96 o 
  12   3   1        0.07       -1.27      2.38 o 
  13   3   1       48.83       42.85      1.78 o 
  14   3   1      389.70      375.55      6.70 o 
  15   3   1       29.25       27.58      1.19 o 
  16   3   1       26.58       26.73      1.27 o 
  17   3   1       56.94       57.19      2.21 o 
  18   3   1        8.30        3.90      3.48 o 
  19   3   1        0.57       -3.39      3.39 o 
  20   3   1       14.74        6.62      3.82 o 
  21   3   1       35.74       41.66      1.78 o 
 -21   4   1       15.44       19.01      1.19 o 
 -20   4   1        1.51        3.22      3.56 o 
 -19   4   1        0.97       -3.56      3.56 o 
 -18   4   1       14.13       16.46      1.02 o 
 -17   4   1        0.49        0.68      2.80 o 
 -16   4   1        8.61        6.02      0.85 o 
 -15   4   1        3.16        2.04      2.97 o 
 -14   4   1       62.11       62.03      2.72 o 
 -13   4   1       77.61       74.67      2.97 o 
 -12   4   1      111.14       98.09      3.73 o 
 -11   4   1       11.81        9.33      0.76 o 
 -10   4   1      651.12      600.92      7.04 o 
  -9   4   1       80.68       77.55      3.14 o 
  -8   4   1       21.65       19.69      0.76 o 
  -7   4   1      226.93      210.43      3.99 o 
  -6   4   1       54.87       54.30      2.21 o 
  -5   4   1        9.27        8.15      0.51 o 
  -4   4   1        1.51       -1.95      1.95 o 
  -3   4   1     1894.96     1819.72      9.25 o 
  -2   4   1      433.27      394.81      4.50 o 
  -1   4   1      172.98      167.41      3.14 o 
   0   4   1       48.13       39.88      1.87 o 
   1   4   1      240.39      206.10      3.39 o 
   2   4   1     1212.58     1309.17      7.72 o 
   3   4   1      798.52      821.61      6.36 o 
   4   4   1        6.80        3.31      1.78 o 
   5   4   1        6.95        8.32      0.51 o 
   6   4   1        5.93        3.14      0.51 o 
   7   4   1      178.64      195.92      3.82 o 
   8   4   1       41.05       48.96      1.95 o 
   9   4   1      200.59      214.67      4.41 o 
  10   4   1       39.14       37.33      1.78 o 
  11   4   1        5.32        4.33      0.68 o 
  12   4   1       75.31       65.67      2.97 o 
  13   4   1        5.16        4.33      0.76 o 
  14   4   1        0.01       -0.68      2.63 o 
  15   4   1        0.44       -2.63      2.88 o 
  16   4   1       61.15       60.50      2.55 o 
  17   4   1        1.80        2.55      3.05 o 
  18   4   1       25.60       27.24      1.19 o 
  19   4   1        0.31        0.17      3.39 o 
  20   4   1        0.15       -0.08      1.02 o 
  21   4   1        0.12        3.05      3.82 o 
 -20   5   1       11.17       12.81      1.19 o 
 -19   5   1        1.76        3.05      3.48 o 
 -18   5   1        0.35       -1.36      3.56 o 
 -17   5   1        0.28       -3.31      3.31 o 
 -16   5   1        9.39        8.65      0.93 o 
 -15   5   1       17.83       16.72      0.93 o 
 -14   5   1        0.05        1.02      2.80 o 
 -13   5   1        2.40        3.22      2.88 o 
 -12   5   1        1.16        1.87      2.55 o 
 -11   5   1       12.91       15.87      0.85 o 
 -10   5   1       52.98       50.66      1.95 o 
  -9   5   1        1.48        1.36      2.29 o 
  -8   5   1       13.53       11.29      0.68 o 
  -7   5   1       14.91       15.78      0.68 o 
  -6   5   1       38.91       31.82      1.44 o 
  -5   5   1        2.39        2.46      0.59 o 
  -4   5   1        9.17        6.11      0.59 o 
  -3   5   1       49.47       47.43      1.87 o 
  -2   5   1      444.06      407.03      5.18 o 
  -1   5   1      310.24      304.96      4.58 o 
   0   5   1       58.62       67.97      2.63 o 
   1   5   1      265.32      252.09      4.16 o 
   2   5   1      333.22      302.33      4.50 o 
   3   5   1      204.23      204.75      3.82 o 
   4   5   1        0.43       -0.25      1.78 o 
   5   5   1        1.29        0.34      1.87 o 
   6   5   1       21.13       24.86      1.02 o 
   7   5   1       14.32       14.85      0.68 o 
   8   5   1       23.08       20.19      0.85 o 
   9   5   1       44.80       48.03      1.95 o 
  10   5   1       20.00       21.38      1.19 o 
  11   5   1       29.28       34.11      1.19 o 
  12   5   1       11.72       10.10      0.76 o 
  13   5   1       11.18       10.18      0.85 o 
  14   5   1        1.12       -0.17      2.80 o 
  15   5   1        2.98        2.97      3.14 o 
  16   5   1        2.39        1.87      3.05 o 
  17   5   1        0.71        3.73      3.14 o 
  18   5   1        0.22        0.93      3.14 o 
  19   5   1        0.07        1.27      3.65 o 
  20   5   1        1.30       -4.24      4.24 o 
 -19   6   1        8.44        0.42      4.33 o 
 -18   6   1        2.41        0.68      3.73 o 
 -17   6   1        4.84        4.75      1.02 o 
 -16   6   1        0.09        1.70      3.22 o 
 -15   6   1        2.21        4.16      0.93 o 
 -14   6   1       78.76       70.68      3.05 o 
 -13   6   1       33.07       36.32      1.44 o 
 -12   6   1       29.96       26.30      1.44 o 
 -11   6   1      109.60      100.21      4.07 o 
 -10   6   1      313.39      297.57      6.11 o 
  -9   6   1      114.17      110.82      4.24 o 
  -8   6   1        7.17        6.02      0.76 o 
  -7   6   1       13.83       12.39      0.76 o 
  -6   6   1       26.30       25.12      1.19 o 
  -5   6   1      110.95      102.25      3.56 o 
  -4   6   1       85.67       62.11      2.80 o 
  -3   6   1     1078.01     1030.18      8.74 o 
  -2   6   1      225.27      219.76      4.41 o 
  -1   6   1        5.83        8.49      0.59 o 
   0   6   1        2.33        3.31      1.87 o 
   1   6   1        1.52        3.14      2.04 o 
   2   6   1      245.65      241.57      4.50 o 
   3   6   1      545.67      587.00      6.79 o 
   4   6   1       49.28       44.89      2.12 o 
   5   6   1       18.47       15.78      0.68 o 
   6   6   1        5.34        6.36      0.68 o 
   7   6   1        2.22        3.14      2.12 o 
   8   6   1       28.82       30.80      1.27 o 
   9   6   1       69.74       69.58      2.97 o 
  10   6   1       35.16       37.42      1.44 o 
  11   6   1       15.45       14.59      0.85 o 
  12   6   1        3.82        1.53      2.80 o 
  13   6   1       15.16       14.09      0.93 o 
  14   6   1        8.69        9.76      0.93 o 
  15   6   1        0.37        1.36      2.97 o 
  16   6   1       12.72       14.09      1.02 o 
  17   6   1        1.48        1.19      1.02 o 
  18   6   1        8.35        9.67      1.10 o 
  19   6   1        0.00       -4.07      4.07 o 
 -17   7   1       18.34       18.24      1.19 o 
 -16   7   1       23.25       25.46      1.19 o 
 -15   7   1       44.28       42.17      2.21 o 
 -14   7   1       34.49       37.50      1.61 o 
 -13   7   1       47.60       45.23      1.78 o 
 -12   7   1       14.99       15.44      1.02 o 
 -11   7   1       20.08       22.40      1.02 o 
 -10   7   1        9.99        9.50      0.93 o 
  -9   7   1        5.26        3.65      0.85 o 
  -8   7   1       20.25       21.47      1.10 o 
  -7   7   1        6.12        6.11      0.76 o 
  -6   7   1       36.80       33.35      1.27 o 
  -5   7   1       25.24       22.23      0.85 o 
  -4   7   1       35.35       36.91      1.61 o 
  -3   7   1      127.79      104.11      3.90 o 
  -2   7   1       85.68       84.51      3.31 o 
  -1   7   1       18.75       17.22      0.85 o 
   0   7   1       14.85       13.07      0.76 o 
   1   7   1       39.45       37.42      1.44 o 
   2   7   1      103.47       99.62      3.90 o 
   3   7   1       36.53       34.53      1.78 o 
   4   7   1      126.31      116.16      3.90 o 
   5   7   1       29.88       26.90      1.19 o 
   6   7   1       33.37       32.84      1.19 o 
   7   7   1       22.59       21.21      0.93 o 
   8   7   1       24.43       24.52      0.93 o 
   9   7   1       24.04       25.63      1.02 o 
  10   7   1        4.93        4.16      3.05 o 
  11   7   1       88.08       92.23      3.99 o 
  12   7   1       28.58       29.95      1.36 o 
  13   7   1       21.52       22.32      1.10 o 
  14   7   1       66.47       64.74      2.63 o 
  15   7   1       15.30       16.72      1.19 o 
  16   7   1        8.70        2.80      3.99 o 
  17   7   1       17.74       22.57      1.19 o 
 -16   8   1        0.65        5.85      3.73 o 
 -15   8   1        0.66       -1.27      3.65 o 
 -14   8   1        5.68        5.94      3.73 o 
 -13   8   1        0.09       -3.56      3.56 o 
 -12   8   1        1.02       -0.25      3.56 o 
 -11   8   1       42.06       38.95      1.53 o 
 -10   8   1        2.70       -3.56      3.56 o 
  -9   8   1        3.03        0.76      3.05 o 
  -8   8   1       19.96       19.69      1.02 o 
  -7   8   1       86.59       82.22      2.97 o 
  -6   8   1       50.30       48.37      2.12 o 
  -5   8   1       16.54       16.21      0.85 o 
  -4   8   1        9.60       10.78      0.85 o 
  -3   8   1        0.21       -1.87      2.80 o 
  -2   8   1       62.61       56.51      2.72 o 
  -1   8   1      235.17      219.60      5.52 o 
   0   8   1      552.94      549.24      8.06 o 
   1   8   1      336.59      340.08      6.53 o 
   2   8   1        0.37       -0.08      3.05 o 
   3   8   1        0.44        0.00      2.80 o 
   4   8   1       28.55       29.10      1.19 o 
   5   8   1        1.47       -2.80      2.88 o 
   6   8   1        7.42        8.65      0.85 o 
   7   8   1       39.18       37.59      1.53 o 
   8   8   1        7.03        3.31      3.22 o 
   9   8   1       13.53       13.49      0.93 o 
  10   8   1       13.21       13.24      1.02 o 
  11   8   1      102.10      103.09      3.99 o 
  12   8   1        0.26        1.78      3.31 o 
  13   8   1        0.01        3.14      3.48 o 
  14   8   1        0.00       -1.95      3.56 o 
  15   8   1        0.18        2.63      3.65 o 
 -13   9   1        3.01        2.21      3.90 o 
 -12   9   1        3.90        3.48      3.82 o 
 -11   9   1        3.68       -0.68      3.99 o 
 -10   9   1        0.02        1.27      3.48 o 
  -9   9   1        1.33       -0.17      3.65 o 
  -8   9   1       17.44       21.98      1.10 o 
  -7   9   1        1.41        4.67      3.39 o 
  -6   9   1        1.61        3.90      3.22 o 
  -5   9   1        5.51        4.67      3.48 o 
  -4   9   1        3.89        2.21      3.31 o 
  -3   9   1        0.10        2.04      2.97 o 
  -2   9   1        4.46        3.90      3.31 o 
  -1   9   1       44.90       45.40      1.78 o 
   0   9   1        6.13        2.97      3.31 o 
   1   9   1       10.07        6.28      3.48 o 
   2   9   1        5.57        7.89      0.93 o 
   3   9   1        8.59        7.89      0.93 o 
   4   9   1        0.00        0.08      2.97 o 
   5   9   1        0.79        0.68      3.22 o 
   6   9   1        6.02        7.98      0.93 o 
   7   9   1       18.37       18.33      1.02 o 
   8   9   1        8.44        6.36      3.48 o 
   9   9   1        5.40        5.35      3.56 o 
  10   9   1       11.37        6.96      3.82 o 
  11   9   1        0.46        2.29      3.73 o 
  12   9   1       16.33       15.70      1.19 o 
  13   9   1       10.31        5.94      4.16 o 
 -10  10   1        0.00        3.82      3.82 o 
  -9  10   1        4.40        5.69      3.82 o 
  -8  10   1        0.82       -3.73      3.73 o 
  -7  10   1        4.24       -2.21      3.82 o 
  -6  10   1        1.84        4.58      3.48 o 
  -5  10   1        4.41       -0.93      3.82 o 
  -4  10   1        8.85        7.38      1.10 o 
  -3  10   1       12.98       10.69      1.10 o 
  -2  10   1        3.64       -3.65      3.73 o 
  -1  10   1       11.81        5.52      4.16 o 
   0  10   1       86.71       77.89      3.31 o 
   1  10   1       32.08       29.95      1.36 o 
   2  10   1       12.46       11.12      1.10 o 
   3  10   1        2.68       -3.22      3.82 o 
   4  10   1        0.45        1.53      3.56 o 
   5  10   1        1.19        3.65      3.39 o 
   6  10   1        0.70       -0.93      3.48 o 
   7  10   1        3.97        1.10      3.65 o 
   8  10   1        0.28        5.18      3.48 o 
   9  10   1        9.17        2.55      4.07 o 
  10  10   1        3.89        5.35      3.65 o 
  -5  11   1        0.85       -3.05      4.07 o 
  -4  11   1        4.12        0.42      4.16 o 
  -3  11   1        0.71        1.70      3.65 o 
  -2  11   1        2.78        3.82      3.90 o 
  -1  11   1       31.14       24.44      1.36 o 
   0  11   1        2.96        3.22      3.99 o 
   1  11   1       45.24       42.68      1.87 o 
   2  11   1        4.24        5.01      3.73 o 
   3  11   1        3.65        6.19      3.82 o 
   4  11   1        1.68        5.26      3.73 o 
   5  11   1        0.74        4.33      3.73 o 
 -22   0   2       59.60       66.18      2.72 o 
 -21   0   2       49.43       56.17      2.12 o 
 -20   0   2       22.63       13.32      1.19 o 
 -19   0   2       62.97       60.41      2.29 o 
 -18   0   2       28.10       25.37      1.44 o 
 -17   0   2      155.89      140.77      4.84 o 
 -16   0   2       15.62       17.56      0.85 o 
 -15   0   2       26.58       16.72      0.76 o 
 -14   0   2       78.36       51.17      2.29 o 
 -13   0   2       39.37       36.15      1.36 o 
 -12   0   2      446.11      379.03      5.60 o 
 -11   0   2      336.02      320.74      5.01 o 
 -10   0   2      533.89      463.80      5.52 o 
  -9   0   2      537.61      478.56      5.26 o 
  -8   0   2       47.97       54.90      2.04 o 
  -7   0   2      964.38      893.99      6.28 o 
  -6   0   2      469.32      379.37      3.99 o 
  -5   0   2      669.23      578.09      4.50 o 
  -4   0   2      481.39      527.77      4.07 o 
  -3   0   2       13.75       14.34      0.76 o 
  -2   0   2     1781.87     1701.27      6.36 o 
  -1   0   2      130.09      112.60      1.87 o 
   0   0   2     1535.57     1395.89      5.52 o 
   1   0   2      992.31     1012.70      4.84 o 
   2   0   2      642.00      683.22      4.24 o 
   3   0   2       18.57       15.53      0.51 o 
   4   0   2     1759.18     1825.15      7.55 o 
   5   0   2     1155.81     1047.15      6.11 o 
   6   0   2      127.39      167.84      2.97 o 
   7   0   2       66.29       64.66      2.29 o 
   8   0   2      175.71      191.00      3.56 o 
   9   0   2      789.23      766.38      6.79 o 
  10   0   2      264.92      269.74      4.58 o 
  11   0   2     2325.13     2116.36     12.22 o 
  12   0   2      288.87      257.10      5.26 o 
  13   0   2      722.27      691.20      7.89 o 
  14   0   2        1.56       -0.42      2.63 o 
  15   0   2       81.64       77.72      3.31 o 
  16   0   2       40.03       38.61      1.44 o 
  18   0   2        0.02       -1.95      2.97 o 
  19   0   2       61.01       60.24      2.29 o 
  20   0   2      182.36      191.09      6.62 o 
  21   0   2        1.10       -4.07      4.07 o 
  22   0   2        1.52        3.90      3.48 o 
 -22   1   2        1.92       -0.59      4.07 o 
 -21   1   2        5.73        1.27      3.65 o 
 -20   1   2       12.52       13.49      1.02 o 
 -19   1   2       14.95       14.26      1.02 o 
 -18   1   2       34.67       32.41      1.10 o 
 -17   1   2       21.04       17.99      1.02 o 
 -16   1   2       50.73       41.41      1.87 o 
 -15   1   2       41.77       38.10      1.61 o 
 -14   1   2       14.44       17.99      0.85 o 
 -13   1   2       50.67       44.97      2.12 o 
 -12   1   2       44.85       40.05      1.53 o 
 -11   1   2        2.22        0.85      0.59 o 
 -10   1   2       71.66       75.18      2.72 o 
  -9   1   2        0.10       -1.70      1.70 o 
  -8   1   2       54.04       48.62      2.04 o 
  -7   1   2      890.89      931.75      6.53 o 
  -6   1   2      165.54      165.46      2.97 o 
  -5   1   2     1932.99     1982.38      8.40 o 
  -4   1   2     1687.13     1744.97      7.47 o 
  -3   1   2     1744.23     1838.30      7.30 o 
  -2   1   2      989.89      907.74      4.92 o 
  -1   1   2       73.80       75.35      1.78 o 
   0   1   2      586.54      635.03      4.07 o 
   1   1   2     2879.23     3443.43     26.98 o 
   2   1   2     1396.66     1533.86      6.53 o 
   3   1   2      416.34      425.61      3.73 o 
   4   1   2     3345.01     4026.96     33.52 o 
   5   1   2     1754.19     1899.82      8.49 o 
   6   1   2      338.91      336.52      4.07 o 
   7   1   2      399.17      392.35      4.50 o 
   8   1   2      160.94      153.75      3.22 o 
   9   1   2        2.75        2.63      1.70 o 
  10   1   2        5.92        5.26      0.59 o 
  11   1   2      108.08      104.37      3.31 o 
  12   1   2      122.98      124.82      3.82 o 
  13   1   2        0.46       -2.38      2.46 o 
  14   1   2       87.10       89.69      3.65 o 
  15   1   2       20.59       17.39      0.85 o 
  16   1   2        2.17       -2.29      2.80 o 
  17   1   2       32.80       33.86      1.44 o 
  18   1   2       24.88       25.29      1.02 o 
  19   1   2       23.85       28.09      1.19 o 
  20   1   2        5.45        2.63      3.65 o 
  21   1   2        7.04        6.02      3.82 o 
 -22   2   2       42.65       48.45      2.46 o 
 -21   2   2        0.01       -0.68      3.48 o 
 -20   2   2        0.49       -0.68      3.31 o 
 -19   2   2        0.80       -2.12      3.14 o 
 -18   2   2       13.73       14.00      0.93 o 
 -17   2   2        0.01        0.00      2.63 o 
 -16   2   2       27.03       22.15      0.93 o 
 -15   2   2       30.96       30.12      1.27 o 
 -14   2   2        0.19       -2.38      2.38 o 
 -13   2   2       10.31       11.54      0.68 o 
 -12   2   2        8.47        6.02      0.68 o 
 -11   2   2       25.95       20.45      1.10 o 
 -10   2   2       25.63       22.74      0.93 o 
  -9   2   2      756.31      756.19      6.96 o 
  -8   2   2      647.61      629.51      6.02 o 
  -7   2   2       70.12       54.81      2.12 o 
  -6   2   2      672.03      715.13      5.85 o 
  -5   2   2      596.67      633.92      5.26 o 
  -4   2   2       43.20       68.81      2.12 o 
  -3   2   2       27.02       42.00      1.70 o 
  -2   2   2      261.08      296.56      3.31 o 
  -1   2   2      436.79      457.18      3.90 o 
   0   2   2     4126.49     5057.31     35.55 o 
   1   2   2      153.94      200.08      2.80 o 
   2   2   2      256.84      336.52      3.56 o 
   3   2   2        5.58       13.07      0.68 o 
   4   2   2        2.32        7.30      0.42 o 
   5   2   2       47.86       44.55      1.87 o 
   6   2   2     1787.25     1950.14      9.59 o 
   7   2   2      434.57      447.76      5.09 o 
   8   2   2      996.45      963.15      7.55 o 
   9   2   2       63.36       60.84      2.55 o 
  10   2   2        0.01       -2.04      2.04 o 
  11   2   2      264.38      239.11      4.67 o 
  12   2   2       39.98       43.19      1.70 o 
  13   2   2      341.29      322.35      5.77 o 
  14   2   2        0.70       -1.19      2.55 o 
  15   2   2        0.19        2.29      2.38 o 
  16   2   2       29.12       28.26      0.93 o 
  17   2   2       69.70       67.71      2.55 o 
  18   2   2       58.53       58.29      2.55 o 
  19   2   2        0.04       -3.39      3.39 o 
  20   2   2       22.86       25.79      1.19 o 
  21   2   2        1.15        1.87      3.82 o 
 -21   3   2       14.98       16.89      1.19 o 
 -20   3   2        9.92        9.67      1.10 o 
 -19   3   2        1.38       -3.48      3.48 o 
 -18   3   2        2.26        2.88      3.14 o 
 -17   3   2        5.22        5.18      2.88 o 
 -16   3   2       79.27       86.21      3.56 o 
 -15   3   2       80.80       87.23      3.14 o 
 -14   3   2       54.89       59.65      2.29 o 
 -13   3   2      106.69      116.84      4.07 o 
 -12   3   2      425.91      474.83      6.70 o 
 -11   3   2       17.05       15.87      0.76 o 
 -10   3   2        0.93        3.90      0.59 o 
  -9   3   2        0.03        1.19      2.04 o 
  -8   3   2      142.95      146.62      3.48 o 
  -7   3   2        7.86        9.67      0.59 o 
  -6   3   2      217.31      222.40      3.73 o 
  -5   3   2       54.99       67.29      2.55 o 
  -4   3   2      144.95      178.44      3.22 o 
  -3   3   2       71.59       73.06      2.38 o 
  -2   3   2       37.53       34.53      1.53 o 
  -1   3   2      108.60      133.81      2.63 o 
   0   3   2      644.36      670.07      5.18 o 
   1   3   2     1137.22     1234.08      6.96 o 
   2   3   2        0.83        2.63      1.70 o 
   3   3   2      208.55      268.13      3.82 o 
   4   3   2       70.56       90.45      2.55 o 
   5   3   2       66.84       80.27      2.80 o 
   6   3   2      109.62      151.97      3.22 o 
   7   3   2       75.41       76.54      2.72 o 
   8   3   2        3.71        1.53      0.59 o 
   9   3   2      164.44      185.57      4.07 o 
  10   3   2       53.46       40.98      1.87 o 
  11   3   2      229.90      239.62      5.09 o 
  12   3   2      400.33      393.88      6.45 o 
  13   3   2      120.07      120.32      4.41 o 
  14   3   2      161.43      159.27      4.84 o 
  15   3   2        3.92       -2.55      3.05 o 
  16   3   2        9.71       10.95      0.85 o 
  17   3   2       11.81        9.33      0.93 o 
  18   3   2        0.76        4.75      3.05 o 
  19   3   2       11.33        2.88      3.65 o 
  20   3   2        4.39        4.75      1.10 o 
  21   3   2        8.33        8.23      1.19 o 
 -21   4   2        5.67        4.50      3.99 o 
 -20   4   2        0.00        3.14      3.39 o 
 -19   4   2        4.86        5.43      1.02 o 
 -18   4   2        0.90        3.31      3.22 o 
 -17   4   2        0.22        0.51      3.05 o 
 -16   4   2        0.64        0.08      2.97 o 
 -15   4   2       10.65       10.69      0.85 o 
 -14   4   2        2.62        3.56      2.72 o 
 -13   4   2        4.10        4.16      0.76 o 
 -12   4   2      107.46      105.47      3.99 o 
 -11   4   2       50.63       46.67      2.21 o 
 -10   4   2        4.72        3.65      0.68 o 
  -9   4   2      238.89      239.20      4.58 o 
  -8   4   2        6.64        5.01      0.59 o 
  -7   4   2       82.13       96.14      2.97 o 
  -6   4   2       19.11       20.70      1.02 o 
  -5   4   2      101.13      118.62      3.22 o 
  -4   4   2       22.80       18.16      0.76 o 
  -3   4   2      483.91      438.17      5.09 o 
  -2   4   2     3348.16     3341.78     12.73 o 
  -1   4   2      940.97      871.51      6.70 o 
   0   4   2      524.33      455.57      5.09 o 
   1   4   2     3925.82     4193.86     14.17 o 
   2   4   2      506.87      531.93      5.52 o 
   3   4   2      197.94      202.37      3.65 o 
   4   4   2      175.96      185.82      3.65 o 
   5   4   2        3.48        1.44      1.87 o 
   6   4   2       12.32       18.24      0.85 o 
   7   4   2        1.41        2.63      2.04 o 
   8   4   2      155.36      151.80      3.82 o 
   9   4   2       28.23       25.88      1.02 o 
  10   4   2       60.10       62.87      2.72 o 
  11   4   2        5.34        0.51      2.63 o 
  12   4   2        3.48        1.44      2.72 o 
  13   4   2       86.36       76.28      3.48 o 
  14   4   2       58.90       58.12      2.38 o 
  15   4   2        2.76        3.82      0.93 o 
  16   4   2        9.30        9.25      0.93 o 
  17   4   2        9.27        8.82      0.93 o 
  18   4   2        6.56        4.24      3.48 o 
  19   4   2        0.02       -0.17      3.31 o 
  20   4   2        4.85        4.58      3.48 o 
 -20   5   2       27.14       32.75      1.53 o 
 -19   5   2        2.14       -0.17      3.82 o 
 -18   5   2        8.01        6.96      1.10 o 
 -17   5   2       28.00       31.99      1.53 o 
 -16   5   2       15.38       12.64      1.02 o 
 -15   5   2       52.35       52.95      2.12 o 
 -14   5   2       99.05      110.39      4.50 o 
 -13   5   2      254.95      256.68      5.94 o 
 -12   5   2        0.60       -3.05      3.05 o 
 -11   5   2      400.82      427.48      6.96 o 
 -10   5   2      594.16      624.08      7.89 o 
  -9   5   2       23.27       23.76      0.85 o 
  -8   5   2      148.50      144.67      3.99 o 
  -7   5   2        8.74        3.73      2.38 o 
  -6   5   2        4.65        5.18      0.59 o 
  -5   5   2       59.68       62.28      2.72 o 
  -4   5   2        0.47       -0.76      2.04 o 
  -3   5   2       29.32       24.95      1.36 o 
  -2   5   2       95.25       84.43      2.97 o 
  -1   5   2       36.62       41.07      1.53 o 
   0   5   2       46.08       53.88      2.21 o 
   1   5   2      199.20      291.89      4.58 o 
   2   5   2        0.02       -0.76      1.95 o 
   3   5   2        0.53        2.29      0.59 o 
   4   5   2        5.62        4.50      0.59 o 
   5   5   2       95.56       93.00      3.22 o 
   6   5   2        0.13       -0.42      2.04 o 
   7   5   2       98.37       94.35      3.39 o 
   8   5   2       94.91       95.46      3.65 o 
   9   5   2      575.56      570.71      7.38 o 
  10   5   2      445.74      442.50      6.96 o 
  11   5   2       70.05       73.82      3.05 o 
  12   5   2       24.05       28.68      1.27 o 
  13   5   2       17.85       16.29      0.93 o 
  14   5   2      101.55       99.62      3.90 o 
  15   5   2      246.83      279.84      6.87 o 
  16   5   2       19.26       16.63      1.10 o 
  17   5   2       19.63       20.79      1.10 o 
  18   5   2        5.91        1.95      3.90 o 
  19   5   2       11.43        9.25      1.19 o 
 -19   6   2        0.48        4.07      3.73 o 
 -18   6   2        2.59        5.18      3.65 o 
 -17   6   2        8.18       10.10      1.10 o 
 -16   6   2        1.96        0.51      1.02 o 
 -15   6   2        8.30        7.98      1.02 o 
 -14   6   2        1.31        2.97      3.14 o 
 -13   6   2       11.04       12.81      0.93 o 
 -12   6   2        0.25        2.80      2.88 o 
 -11   6   2       21.36       21.89      1.10 o 
 -10   6   2       11.50       16.21      0.85 o 
  -9   6   2        6.31        6.28      0.85 o 
  -8   6   2        4.56        5.18      0.76 o 
  -7   6   2       56.28       55.24      2.21 o 
  -6   6   2      130.71      127.62      3.99 o 
  -5   6   2      327.59      302.33      5.43 o 
  -4   6   2      168.56      200.84      4.50 o 
  -3   6   2      115.40      102.25      3.56 o 
  -2   6   2      163.57      147.90      3.90 o 
  -1   6   2       97.78       92.74      3.31 o 
   0   6   2       99.00       97.32      3.48 o 
   1   6   2      211.61      207.80      4.33 o 
   2   6   2      151.74      148.15      4.07 o 
   3   6   2      188.31      182.85      4.33 o 
   4   6   2      292.22      288.66      5.18 o 
   5   6   2      175.14      173.61      4.16 o 
   6   6   2       80.07       87.57      3.31 o 
   7   6   2        3.81        0.76      2.46 o 
   8   6   2        0.01       -2.55      2.55 o 
   9   6   2        5.93        2.97      2.80 o 
  10   6   2       13.11       14.59      0.85 o 
  11   6   2        1.95        3.39      2.72 o 
  12   6   2       18.52       19.77      0.93 o 
  13   6   2       20.19       21.98      1.02 o 
  14   6   2        6.66        4.07      3.48 o 
  15   6   2        1.53       -0.08      3.31 o 
  16   6   2       12.57       11.45      1.10 o 
  17   6   2       10.20       10.69      1.19 o 
  18   6   2        5.05        3.90      1.10 o 
 -17   7   2        0.22        5.18      3.56 o 
 -16   7   2        2.50       -0.25      3.73 o 
 -15   7   2        2.48        3.22      1.02 o 
 -14   7   2        1.52       -0.17      3.65 o 
 -13   7   2        2.19        0.25      3.56 o 
 -12   7   2      134.24      135.00      5.35 o 
 -11   7   2        5.02        4.84      1.02 o 
 -10   7   2        5.89        4.84      0.93 o 
  -9   7   2       28.42       28.51      1.27 o 
  -8   7   2       29.53       27.75      1.27 o 
  -7   7   2       12.26       10.44      0.85 o 
  -6   7   2       24.52       25.79      0.93 o 
  -5   7   2        7.10        4.24      2.63 o 
  -4   7   2      102.13      100.46      3.82 o 
  -3   7   2      109.93      100.89      3.99 o 
  -2   7   2       27.62       26.13      1.19 o 
  -1   7   2        2.01        1.36      2.63 o 
   0   7   2       18.64       17.48      0.85 o 
   1   7   2       44.53       51.84      2.55 o 
   2   7   2       65.61       74.08      2.72 o 
   3   7   2      222.63      231.22      5.18 o 
   4   7   2        9.07        8.23      0.76 o 
   5   7   2        1.10        1.95      2.38 o 
   6   7   2        2.03        2.97      2.63 o 
   7   7   2        5.75        4.50      2.80 o 
   8   7   2       21.73       21.55      1.02 o 
   9   7   2       14.62       13.07      0.93 o 
  10   7   2        4.51        1.61      3.14 o 
  11   7   2       90.70       94.35      3.39 o 
  12   7   2       97.87      103.52      4.24 o 
  13   7   2       36.77       39.20      1.61 o 
  14   7   2        0.83       -2.97      3.73 o 
  15   7   2       21.33       23.25      1.19 o 
  16   7   2        0.00        0.00      3.73 o 
  17   7   2        0.04       -3.39      3.99 o 
 -15   8   2        0.08       -0.25      3.90 o 
 -14   8   2        0.28       -3.73      3.73 o 
 -13   8   2        1.80        3.48      3.82 o 
 -12   8   2       17.79       16.72      1.19 o 
 -11   8   2        0.37        3.39      3.56 o 
 -10   8   2        2.19        5.43      3.31 o 
  -9   8   2       68.19       62.87      3.05 o 
  -8   8   2       26.09       25.20      1.19 o 
  -7   8   2       14.13       13.83      0.93 o 
  -6   8   2       71.30       74.24      3.05 o 
  -5   8   2       59.37       52.69      2.38 o 
  -4   8   2        0.83       -1.53      2.88 o 
  -3   8   2        0.03        2.63      2.80 o 
  -2   8   2       11.90       10.52      0.85 o 
  -1   8   2       37.26       37.59      1.61 o 
   0   8   2       37.91       40.90      1.70 o 
   1   8   2       20.82       20.28      1.02 o 
   2   8   2       14.37       13.83      0.93 o 
   3   8   2        0.00        1.10      2.88 o 
   4   8   2       40.48       41.83      1.70 o 
   5   8   2        7.19        8.99      0.85 o 
   6   8   2       29.90       35.47      1.44 o 
   7   8   2       38.41       43.95      1.95 o 
   8   8   2       54.92       53.71      2.29 o 
   9   8   2        4.80        1.44      3.48 o 
  10   8   2       15.19       15.87      1.10 o 
  11   8   2        4.80        2.97      3.56 o 
  12   8   2        5.79        2.21      3.56 o 
  13   8   2        2.82        2.88      3.73 o 
  14   8   2        0.27        3.73      3.65 o 
  15   8   2        2.38        1.78      3.99 o 
 -13   9   2        1.84        0.85      3.99 o 
 -12   9   2       18.62       18.33      1.27 o 
 -11   9   2        0.00       -3.99      3.99 o 
 -10   9   2        0.83       -0.17      3.73 o 
  -9   9   2       20.47       19.52      1.36 o 
  -8   9   2       56.82       50.32      2.12 o 
  -7   9   2       74.99       68.64      2.97 o 
  -6   9   2       15.46       15.61      1.10 o 
  -5   9   2       12.29       10.52      1.02 o 
  -4   9   2        0.20        0.59      3.14 o 
  -3   9   2        0.82       -1.70      3.31 o 
  -2   9   2        0.96        3.31      3.05 o 
  -1   9   2        6.70        4.50      3.22 o 
   0   9   2        8.72        3.82      3.39 o 
   1   9   2       35.99       29.44      1.36 o 
   2   9   2        1.93        3.99      3.14 o 
   3   9   2       19.51       19.18      1.02 o 
   4   9   2       20.04       18.33      1.02 o 
   5   9   2       54.50       51.67      2.12 o 
   6   9   2       36.65       40.98      1.61 o 
   7   9   2       53.57       55.75      2.21 o 
   8   9   2       48.46       43.44      2.12 o 
   9   9   2        2.27       -2.63      3.90 o 
  10   9   2        2.53       -2.46      3.82 o 
  11   9   2       23.57       21.21      1.27 o 
  12   9   2       31.79       31.39      1.44 o 
  13   9   2        1.37        1.10      1.19 o 
 -10  10   2       15.17       15.36      1.27 o 
  -9  10   2        1.88        1.02      4.07 o 
  -8  10   2       13.30       15.02      1.19 o 
  -7  10   2       58.29       56.26      2.38 o 
  -6  10   2       24.70       27.07      1.27 o 
  -5  10   2       17.63       16.55      1.19 o 
  -4  10   2       37.12       33.60      1.27 o 
  -3  10   2        7.79        7.64      1.10 o 
  -2  10   2        0.96        0.76      3.65 o 
  -1  10   2        3.87        4.33      1.10 o 
   0  10   2       12.48       12.13      1.10 o 
   1  10   2        1.13        0.76      3.48 o 
   2  10   2        1.71       -2.38      3.56 o 
   3  10   2        7.41        5.77      3.82 o 
   4  10   2       24.27       31.82      1.27 o 
   5  10   2       43.09       41.58      1.70 o 
   6  10   2       17.46       17.65      1.19 o 
   7  10   2       19.87       22.99      1.19 o 
   8  10   2       10.69       12.56      1.19 o 
   9  10   2        6.46        5.43      1.19 o 
  -4  11   2       21.78       19.52      1.27 o 
  -3  11   2       18.37       17.06      1.27 o 
  -2  11   2        1.27       -2.63      3.99 o 
  -1  11   2        0.63       -2.21      4.07 o 
   0  11   2        0.27        0.68      3.90 o 
   1  11   2        0.00        1.27      3.73 o 
   2  11   2        4.22        6.11      4.24 o 
   3  11   2       24.81       24.44      1.27 o 
   4  11   2       16.97       17.31      1.27 o 
 -22   1   3        3.78        5.18      3.99 o 
 -21   1   3        0.01       -4.24      4.24 o 
 -20   1   3       40.59       40.90      2.38 o 
 -19   1   3       49.41       49.64      1.87 o 
 -18   1   3       30.80       34.03      1.36 o 
 -17   1   3        7.67        6.62      0.85 o 
 -16   1   3        0.00        2.55      2.63 o 
 -15   1   3       43.83       38.69      1.78 o 
 -14   1   3       29.07       27.41      1.10 o 
 -13   1   3      161.01      157.06      4.33 o 
 -12   1   3      556.71      540.33      6.96 o 
 -11   1   3      147.55      131.43      3.82 o 
 -10   1   3       72.59       55.75      2.21 o 
  -9   1   3       22.94       25.29      1.02 o 
  -8   1   3      135.49      139.83      3.31 o 
  -7   1   3      714.23      681.86      6.11 o 
  -6   1   3      406.52      414.41      4.75 o 
  -5   1   3      550.09      662.52      5.60 o 
  -4   1   3       80.91       84.00      2.55 o 
  -3   1   3     2699.96     2927.96     10.61 o 
  -2   1   3      564.15      553.06      4.67 o 
  -1   1   3      215.08      212.38      3.05 o 
   0   1   3       44.02       49.13      1.87 o 
   1   1   3     1037.40     1170.10      6.62 o 
   2   1   3      737.47      843.51      5.77 o 
   3   1   3      505.82      576.82      5.01 o 
   4   1   3       29.62       32.33      1.44 o 
   5   1   3     3106.10     3576.65     12.90 o 
   6   1   3      452.98      478.99      5.26 o 
   7   1   3      103.17       84.68      2.80 o 
   8   1   3       56.94       61.35      2.63 o 
   9   1   3        0.64        0.85      1.87 o 
  10   1   3        2.00        0.59      2.12 o 
  11   1   3       94.82       85.28      3.65 o 
  12   1   3     1752.45     1664.78     12.13 o 
  13   1   3        2.98       -2.97      2.97 o 
  14   1   3       55.69       46.84      1.78 o 
  15   1   3        0.40       -0.17      2.72 o 
  16   1   3       82.30       81.71      3.48 o 
  17   1   3        6.03        3.05      3.14 o 
  18   1   3       45.91       46.50      1.70 o 
  19   1   3      133.16      126.60      5.69 o 
  20   1   3        1.87       -3.99      3.99 o 
  21   1   3        0.34       -1.19      3.65 o 
 -21   2   3        7.25        4.33      3.90 o 
 -20   2   3       20.69       28.00      1.27 o 
 -19   2   3        0.31       -3.31      3.31 o 
 -18   2   3       19.32       17.90      1.02 o 
 -17   2   3        0.61       -2.97      2.97 o 
 -16   2   3        3.87        5.18      2.80 o 
 -15   2   3        3.59       -1.27      2.63 o 
 -14   2   3        7.67        1.36      2.80 o 
 -13   2   3      190.95      184.98      4.67 o 
 -12   2   3       77.65       87.65      3.22 o 
 -11   2   3      184.17      179.21      4.33 o 
 -10   2   3       54.95       40.56      1.61 o 
  -9   2   3      409.64      405.08      5.43 o 
  -8   2   3       92.67       95.46      3.05 o 
  -7   2   3      213.91      224.43      4.07 o 
  -6   2   3      777.73      764.26      6.53 o 
  -5   2   3     1429.90     1546.24      8.82 o 
  -4   2   3     2304.46     2413.59     10.52 o 
  -3   2   3       42.24       31.73      1.10 o 
  -2   2   3     1010.36      906.47      6.28 o 
  -1   2   3       20.90       14.93      0.59 o 
   0   2   3       22.35       42.34      1.78 o 
   1   2   3      369.45      366.64      4.16 o 
   2   2   3      364.79      386.92      4.41 o 
   3   2   3      940.51     1031.71      6.96 o 
   4   2   3     1269.28     1488.97      8.65 o 
   5   2   3      955.77      978.93      7.30 o 
   6   2   3      227.66      248.19      4.07 o 
   7   2   3       95.36      110.73      3.05 o 
   8   2   3       26.90       20.79      0.85 o 
   9   2   3       98.94      102.16      3.31 o 
  10   2   3       15.39       17.06      0.68 o 
  11   2   3       14.85       15.19      0.76 o 
  12   2   3        3.40        0.34      2.55 o 
  13   2   3      119.42      118.20      4.33 o 
  14   2   3       42.57       44.04      1.61 o 
  15   2   3        1.19        2.80      2.72 o 
  17   2   3        0.00        0.51      3.05 o 
  18   2   3        5.61        5.69      3.31 o 
  19   2   3        0.79       -2.29      3.39 o 
  20   2   3       31.03       35.98      1.27 o 
  21   2   3       12.61       14.26      1.19 o 
 -21   3   3        4.61        5.60      1.10 o 
 -20   3   3        8.48        5.77      3.90 o 
 -19   3   3        0.01        2.55      3.31 o 
 -18   3   3        2.30       -0.51      3.65 o 
 -17   3   3       94.50       98.26      4.67 o 
 -16   3   3       58.13       60.50      2.21 o 
 -15   3   3      181.68      163.59      5.09 o 
 -14   3   3        9.68       10.44      0.85 o 
 -13   3   3       30.76       37.76      1.53 o 
 -12   3   3        0.56        1.36      2.46 o 
 -11   3   3        1.63       -2.80      2.80 o 
 -10   3   3     1246.53     1278.03     10.10 o 
  -9   3   3      435.94      492.05      6.28 o 
  -8   3   3        4.04        4.33      0.68 o 
  -7   3   3      137.49      142.72      3.48 o 
  -6   3   3        0.14       -1.95      1.95 o 
  -5   3   3      198.81      230.88      3.99 o 
  -4   3   3       73.28       82.31      2.88 o 
  -3   3   3      942.63     1100.78      7.55 o 
  -2   3   3      216.61      183.87      3.48 o 
  -1   3   3      106.59      112.68      2.97 o 
   0   3   3       80.57       96.99      2.80 o 
   1   3   3      150.09      183.28      3.56 o 
   2   3   3     1264.65     1487.44      8.74 o 
   3   3   3        4.91        6.79      0.59 o 
   4   3   3       42.07       54.90      2.04 o 
   5   3   3       41.41       45.73      1.87 o 
   6   3   3        3.93        4.41      0.59 o 
   7   3   3      194.67      201.78      4.33 o 
   8   3   3      650.10      657.94      7.21 o 
   9   3   3      842.60      866.33      8.40 o 
  10   3   3      268.09      264.65      5.26 o 
  11   3   3       52.90       54.39      2.21 o 
  12   3   3       42.38       39.63      1.70 o 
  13   3   3       15.39       15.95      0.85 o 
  14   3   3       91.23       81.46      3.65 o 
  15   3   3      179.49      179.71      5.60 o 
  16   3   3      104.90       99.53      4.16 o 
  17   3   3        4.49        2.80      3.22 o 
  18   3   3        3.63       -2.55      3.39 o 
  19   3   3        7.28        6.96      1.10 o 
  20   3   3        2.10       -2.46      3.90 o 
 -20   4   3        3.46        6.02      3.65 o 
 -19   4   3        2.10        0.17      3.73 o 
 -18   4   3       66.16       76.11      2.88 o 
 -17   4   3        7.00        8.65      1.02 o 
 -16   4   3        4.45        3.82      2.97 o 
 -15   4   3        0.81        0.93      2.88 o 
 -14   4   3       39.53       41.15      1.53 o 
 -13   4   3       88.13       91.30      3.48 o 
 -12   4   3        0.09       -2.72      2.72 o 
 -11   4   3       80.45       89.43      3.05 o 
 -10   4   3       51.47       56.00      2.63 o 
  -9   4   3        9.20        6.87      0.76 o 
  -8   4   3      221.22      233.60      4.75 o 
  -7   4   3       44.80       41.24      1.87 o 
  -6   4   3        5.45        6.62      0.59 o 
  -5   4   3        0.04       -0.51      1.95 o 
  -4   4   3       39.77       44.21      1.95 o 
  -3   4   3       56.45       55.15      2.38 o 
  -2   4   3      245.44      228.50      4.07 o 
  -1   4   3     2458.05     2289.03     11.37 o 
   0   4   3      261.61      238.94      4.24 o 
   1   4   3      377.00      403.89      5.09 o 
   2   4   3      716.95      791.41      7.04 o 
   3   4   3      183.33      199.15      3.99 o 
   4   4   3      129.89      146.37      3.56 o 
   5   4   3       19.98       25.88      0.93 o 
   6   4   3      123.16      131.94      3.65 o 
   7   4   3       12.73       19.94      0.68 o 
   8   4   3       66.46       67.03      2.88 o 
   9   4   3       60.67       56.26      2.21 o 
  10   4   3       64.23       58.72      2.55 o 
  11   4   3        9.01        7.47      0.76 o 
  12   4   3       14.07       12.05      0.85 o 
  13   4   3       90.05       85.36      3.48 o 
  14   4   3       74.18       82.05      3.56 o 
  15   4   3        6.75        1.27      3.39 o 
  16   4   3       34.81       39.20      1.53 o 
  17   4   3       14.93       12.05      1.10 o 
  18   4   3       56.95       58.38      2.55 o 
  19   4   3        2.07        4.33      3.90 o 
 -19   5   3        0.03       -1.02      3.56 o 
 -18   5   3        2.67        3.05      3.65 o 
 -17   5   3        0.41       -0.25      3.56 o 
 -16   5   3        0.02       -1.27      3.05 o 
 -15   5   3        0.05       -1.36      3.05 o 
 -14   5   3        8.61        8.82      0.93 o 
 -13   5   3       27.01       26.39      1.10 o 
 -12   5   3        1.88        2.04      2.72 o 
 -11   5   3        0.22       -2.29      2.72 o 
 -10   5   3      129.16      135.17      4.58 o 
  -9   5   3      161.99      184.81      4.84 o 
  -8   5   3        3.15        1.70      2.63 o 
  -7   5   3        1.50        2.29      2.38 o 
  -6   5   3       30.17       31.99      1.02 o 
  -5   5   3       69.46       67.46      2.72 o 
  -4   5   3       25.42       25.71      1.27 o 
  -3   5   3        3.27        1.61      2.12 o 
  -2   5   3        5.05        4.16      0.59 o 
  -1   5   3       64.20       69.32      2.88 o 
   0   5   3        0.24       -1.27      2.12 o 
   1   5   3        1.18        2.55      2.21 o 
   2   5   3        7.96        9.42      0.68 o 
   3   5   3       19.52       20.62      0.85 o 
   4   5   3       47.61       51.59      2.29 o 
   5   5   3      111.09      105.81      3.48 o 
   6   5   3        6.26        7.04      0.68 o 
   7   5   3        6.72        0.25      2.38 o 
   8   5   3       69.42       85.11      3.14 o 
   9   5   3      109.72      112.00      4.07 o 
  10   5   3       34.82       29.87      1.27 o 
  11   5   3        5.37        2.63      2.97 o 
  12   5   3       62.45       63.21      2.21 o 
  13   5   3       15.67       16.46      0.93 o 
  14   5   3        0.12       -1.70      3.14 o 
  15   5   3        7.13        5.09      1.02 o 
  16   5   3        1.54        2.46      3.39 o 
  17   5   3        0.19        2.72      3.48 o 
  18   5   3        0.07        4.92      3.48 o 
  19   5   3        1.38        1.95      3.73 o 
 -18   6   3       25.14       28.34      1.53 o 
 -17   6   3        2.90        5.09      1.02 o 
 -16   6   3        0.00        0.85      3.31 o 
 -15   6   3        7.42        3.22      3.73 o 
 -14   6   3       33.98       34.62      1.44 o 
 -13   6   3       25.02       25.29      1.10 o 
 -12   6   3        0.23        1.70      3.05 o 
 -11   6   3       69.71       68.22      2.97 o 
 -10   6   3        0.02        2.63      2.88 o 
  -9   6   3       77.17       80.44      3.65 o 
  -8   6   3      243.08      234.95      5.52 o 
  -7   6   3       35.16       35.98      1.70 o 
  -6   6   3       30.25       24.52      1.10 o 
  -5   6   3       20.10       16.97      0.85 o 
  -4   6   3       25.38       21.13      0.76 o 
  -3   6   3        0.20        3.90      2.46 o 
  -2   6   3      167.54      147.47      4.24 o 
  -1   6   3      557.40      529.05      6.87 o 
   0   6   3        5.06       10.18      0.76 o 
   1   6   3      213.50      199.57      4.75 o 
   2   6   3      404.20      453.70      6.53 o 
   3   6   3      130.48      154.34      4.33 o 
   4   6   3        0.19        2.38      2.38 o 
   5   6   3       97.05       96.73      3.73 o 
   6   6   3      150.47      174.71      4.67 o 
   7   6   3       49.34       59.99      2.29 o 
   8   6   3      178.33      180.48      5.09 o 
   9   6   3       37.48       36.23      1.70 o 
  10   6   3      180.56      168.77      5.26 o 
  11   6   3       26.60       27.49      1.36 o 
  12   6   3        1.25        2.38      3.05 o 
  13   6   3       13.14       13.15      1.02 o 
  14   6   3       65.75       67.12      2.80 o 
  15   6   3        0.18       -1.70      3.65 o 
  16   6   3       21.64       25.20      1.19 o 
  17   6   3        6.16       10.27      1.10 o 
 -17   7   3       10.94       15.78      1.19 o 
 -16   7   3       11.06       12.64      1.19 o 
 -15   7   3       32.80       38.10      1.61 o 
 -14   7   3        9.56        9.50      1.19 o 
 -13   7   3       65.72       65.34      3.14 o 
 -12   7   3       32.58       32.24      1.78 o 
 -11   7   3        0.03       -3.56      3.56 o 
 -10   7   3       39.61       40.73      1.87 o 
  -9   7   3        2.53        2.97      3.14 o 
  -8   7   3        0.83        4.84      2.80 o 
  -7   7   3       51.49       45.65      2.04 o 
  -6   7   3       59.80       59.82      2.38 o 
  -5   7   3       19.00       18.41      1.02 o 
  -4   7   3       35.77       31.56      1.10 o 
  -3   7   3       60.58       47.69      2.04 o 
  -2   7   3        1.94        3.14      2.55 o 
  -1   7   3        2.59        2.80      2.72 o 
   0   7   3        0.93        1.02      2.72 o 
   1   7   3       31.00       27.92      1.02 o 
   2   7   3      129.03      119.73      4.41 o 
   3   7   3       16.21       19.09      0.93 o 
   4   7   3       90.69       90.45      3.90 o 
   5   7   3       90.24       99.95      3.90 o 
   6   7   3       12.12       11.45      0.85 o 
   7   7   3       10.59       11.45      0.85 o 
   8   7   3        3.22        3.14      0.85 o 
   9   7   3        1.79       -0.51      3.14 o 
  10   7   3        1.70        0.25      3.14 o 
  11   7   3       34.18       37.00      1.61 o 
  12   7   3       38.05       38.44      1.53 o 
  13   7   3       32.13       34.62      1.27 o 
  14   7   3       28.16       32.33      1.27 o 
  15   7   3       17.46       21.64      1.27 o 
  16   7   3       12.79       13.75      1.27 o 
 -15   8   3        0.18        5.09      3.99 o 
 -14   8   3        2.55       -1.87      4.07 o 
 -13   8   3        5.06        4.50      4.24 o 
 -12   8   3       63.10       67.97      2.72 o 
 -11   8   3      128.79      135.17      6.02 o 
 -10   8   3       11.61       14.17      1.10 o 
  -9   8   3        0.25       -3.56      3.56 o 
  -8   8   3       19.61       17.22      1.10 o 
  -7   8   3        0.05        2.38      3.22 o 
  -6   8   3        2.99        1.53      3.31 o 
  -5   8   3       24.60       21.81      1.27 o 
  -4   8   3      127.85      116.93      4.67 o 
  -3   8   3       41.13       44.21      1.78 o 
  -2   8   3       31.46       27.41      1.10 o 
  -1   8   3       20.91       23.16      1.19 o 
   0   8   3      152.05      152.39      5.09 o 
   1   8   3       71.85       74.75      3.14 o 
   2   8   3        8.61       11.29      1.02 o 
   3   8   3      171.88      168.85      5.35 o 
   4   8   3      102.26      104.62      4.67 o 
   5   8   3        6.15        7.47      0.93 o 
   6   8   3        0.67        1.36      0.85 o 
   7   8   3        3.45        3.90      3.39 o 
   8   8   3        9.19        8.06      1.02 o 
   9   8   3        2.52       -2.29      3.48 o 
  10   8   3       83.86       78.83      3.82 o 
  11   8   3       61.52       66.27      2.88 o 
  12   8   3        4.97        7.30      1.19 o 
  13   8   3       18.44       18.41      1.27 o 
  14   8   3       37.96       37.25      1.78 o 
 -12   9   3        6.00        7.81      4.41 o 
 -11   9   3       16.17       14.68      1.27 o 
 -10   9   3        0.82       -1.95      4.07 o 
  -9   9   3        0.62       -3.99      3.99 o 
  -8   9   3       19.07       17.06      1.19 o 
  -7   9   3        5.91        6.87      3.82 o 
  -6   9   3        0.32        0.22      1.61 o 
  -5   9   3       15.69       11.20      1.10 o 
  -4   9   3        2.54       -0.25      3.56 o 
  -3   9   3        7.14        5.01      1.02 o 
  -2   9   3        0.01       -3.31      3.31 o 
  -1   9   3        0.78       -1.27      3.48 o 
   0   9   3        5.35        4.41      3.56 o 
   1   9   3        3.30        2.46      3.56 o 
   2   9   3        0.45        3.48      3.22 o 
   3   9   3        1.90        1.53      3.39 o 
   4   9   3        0.34        2.04      3.22 o 
   5   9   3       17.97       17.99      1.10 o 
   6   9   3        4.41        1.53      3.65 o 
   7   9   3        0.15        1.70      3.48 o 
   8   9   3        3.11        3.65      1.10 o 
   9   9   3        0.96        1.10      3.65 o 
  10   9   3        0.30       -4.07      4.07 o 
  11   9   3        0.47       -0.25      3.90 o 
  12   9   3       26.49       30.63      1.44 o 
  -9  10   3        2.41        6.11      4.24 o 
  -8  10   3        8.82        7.81      1.27 o 
  -7  10   3        4.37        6.02      1.19 o 
  -6  10   3        0.01       -2.55      3.90 o 
  -5  10   3        4.38        2.21      3.99 o 
  -4  10   3        8.82        7.98      1.19 o 
  -3  10   3        0.29        1.36      3.73 o 
  -2  10   3        0.46        1.10      3.73 o 
  -1  10   3        1.29       -0.68      3.82 o 
   0  10   3        5.17        6.19      1.10 o 
   1  10   3        3.60       -3.39      4.24 o 
   2  10   3        1.17        4.75      3.65 o 
   3  10   3        0.14        4.67      3.82 o 
   4  10   3        5.19        3.05      3.90 o 
   5  10   3        0.16        2.12      3.73 o 
   6  10   3       12.61       12.47      1.19 o 
   7  10   3       11.80       12.81      1.19 o 
   8  10   3        3.07        4.92      3.99 o 
 -21   0   4       29.68       31.56      1.44 o 
 -20   0   4       23.02       28.34      1.19 o 
 -19   0   4        3.29       -0.76      3.56 o 
 -18   0   4       74.92       74.92      3.14 o 
 -17   0   4       14.85       13.83      1.02 o 
 -16   0   4        2.37        0.25      2.80 o 
 -15   0   4       23.37       21.89      1.02 o 
 -14   0   4        2.58       -0.68      2.80 o 
 -13   0   4        0.93        2.29      2.46 o 
 -12   0   4       64.77       58.63      2.21 o 
 -11   0   4     2106.78     1958.54     12.73 o 
 -10   0   4        4.02       -0.59      2.72 o 
  -9   0   4      347.48      303.00      5.01 o 
  -8   0   4       84.71       98.26      3.14 o 
  -7   0   4      462.56      437.66      5.35 o 
  -6   0   4       13.83       13.41      0.59 o 
  -5   0   4      254.80      276.19      4.33 o 
  -4   0   4     4296.32     4234.16     14.68 o 
  -3   0   4      837.59      748.64      6.45 o 
  -2   0   4      518.66      483.57      5.09 o 
  -1   0   4     3537.92     3287.99     12.30 o 
   0   0   4     1058.64      989.62      6.96 o 
   1   0   4     1549.88     1466.06      8.40 o 
   2   0   4     2444.71     2419.11     10.86 o 
   3   0   4      854.12      768.58      6.45 o 
   4   0   4     1058.51     1124.62      7.89 o 
   5   0   4       40.28       36.66      1.61 o 
   6   0   4      608.08      681.86      6.62 o 
   7   0   4       88.37       85.95      3.05 o 
   8   0   4      219.96      220.10      4.33 o 
   9   0   4        2.89        3.56      0.59 o 
  10   0   4       87.50       89.01      3.48 o 
  11   0   4      440.48      432.83      6.53 o 
  12   0   4       28.29       26.81      1.27 o 
  13   0   4      141.85      123.71      4.50 o 
  14   0   4        4.82        3.65      2.97 o 
  15   0   4       27.80       28.76      1.53 o 
  16   0   4        3.52        0.93      3.05 o 
  17   0   4        0.10        2.80      3.31 o 
  18   0   4        0.54        2.21      3.22 o 
  19   0   4        2.28        3.73      3.65 o 
  20   0   4       25.04       27.41      1.19 o 
 -21   1   4        6.34        8.91      1.10 o 
 -20   1   4        2.46       -1.10      3.73 o 
 -19   1   4       17.04       18.24      1.10 o 
 -18   1   4        4.67       -0.76      3.31 o 
 -17   1   4       14.29       13.75      0.93 o 
 -16   1   4       58.00       56.09      2.55 o 
 -15   1   4      101.88      101.14      3.90 o 
 -14   1   4      113.04      112.60      4.33 o 
 -13   1   4      231.64      232.58      5.52 o 
 -12   1   4      463.70      452.17      6.79 o 
 -11   1   4       20.71       22.82      0.85 o 
 -10   1   4       31.11       29.95      1.44 o 
  -9   1   4      120.13      113.36      3.48 o 
  -8   1   4       14.43       11.79      0.59 o 
  -7   1   4       33.48       28.59      1.02 o 
  -6   1   4       49.44       49.72      2.04 o 
  -5   1   4        0.75        2.12      0.51 o 
  -4   1   4       56.01       49.30      2.38 o 
  -3   1   4       36.01       36.06      1.53 o 
  -2   1   4        4.09       -1.70      1.87 o 
  -1   1   4      107.85      102.42      2.88 o 
   0   1   4        4.47        0.76      1.87 o 
   1   1   4       12.73       11.45      0.59 o 
   2   1   4        7.59       10.35      0.51 o 
   3   1   4       26.27       27.32      1.02 o 
   4   1   4       23.90       30.97      1.44 o 
   5   1   4       63.82       71.53      2.63 o 
   6   1   4       49.45       52.61      2.29 o 
   7   1   4        1.11        0.59      1.95 o 
   8   1   4       16.83       18.24      0.76 o 
   9   1   4       58.16       63.21      2.38 o 
  10   1   4      131.88      139.83      4.07 o 
  11   1   4       73.15       70.26      2.97 o 
  12   1   4      325.28      320.74      6.28 o 
  13   1   4      319.50      296.05      6.28 o 
  14   1   4       26.97       23.93      0.93 o 
  15   1   4       86.05       86.12      3.31 o 
  16   1   4       74.10       63.81      2.88 o 
  17   1   4        2.82        1.70      3.31 o 
  18   1   4        1.93        2.21      3.31 o 
  19   1   4        5.88        5.18      3.82 o 
  20   1   4        0.15       -0.76      3.56 o 
 -21   2   4       18.82       21.72      1.19 o 
 -20   2   4        4.20        6.28      3.73 o 
 -19   2   4        6.44        5.52      3.56 o 
 -18   2   4       34.57       38.69      1.61 o 
 -17   2   4        0.02       -2.38      3.05 o 
 -16   2   4       15.66       19.52      1.02 o 
 -15   2   4       54.04       54.56      2.46 o 
 -14   2   4      117.11      108.52      4.33 o 
 -13   2   4        0.10       -2.63      2.63 o 
 -12   2   4       26.80       23.25      1.10 o 
 -11   2   4      892.63      895.52      9.08 o 
 -10   2   4       95.96       85.70      3.65 o 
  -9   2   4      131.37      117.43      3.82 o 
  -8   2   4       50.48       52.61      2.12 o 
  -7   2   4      184.70      197.36      4.07 o 
  -6   2   4       23.67       23.93      1.02 o 
  -5   2   4       40.43       49.04      1.70 o 
  -4   2   4      278.11      335.50      4.67 o 
  -3   2   4      111.94      126.17      3.14 o 
  -2   2   4      452.03      519.88      5.43 o 
  -1   2   4      482.03      461.17      5.18 o 
   0   2   4      845.78      840.88      6.79 o 
   1   2   4      275.54      263.38      4.07 o 
   2   2   4       72.95       87.40      2.72 o 
   3   2   4       31.90       36.40      1.53 o 
   4   2   4       83.06      106.15      3.14 o 
   5   2   4        0.15        1.95      1.78 o 
   6   2   4      281.87      302.16      4.84 o 
   7   2   4       23.65       26.30      1.02 o 
   8   2   4        3.69        6.87      0.59 o 
   9   2   4       32.42       34.70      1.44 o 
  10   2   4      126.84      136.87      4.07 o 
  11   2   4      492.12      483.14      7.21 o 
  12   2   4        7.64        1.27      3.05 o 
  13   2   4       93.25       84.94      3.65 o 
  14   2   4        0.00       -3.05      3.05 o 
  15   2   4       36.27       40.22      1.95 o 
  16   2   4        0.98        2.97      3.14 o 
  17   2   4        1.62       -0.34      3.14 o 
  18   2   4        0.09       -3.48      3.48 o 
  19   2   4        0.97        0.25      1.10 o 
  20   2   4       11.90       11.79      1.19 o 
 -20   3   4        8.08        7.47      1.19 o 
 -19   3   4       40.43       47.52      1.44 o 
 -18   3   4        3.49        3.56      1.02 o 
 -17   3   4        4.29        1.10      3.39 o 
 -16   3   4        3.43        4.24      2.97 o 
 -15   3   4        0.00       -1.53      2.80 o 
 -14   3   4        2.95        2.72      2.80 o 
 -13   3   4       34.71       35.04      1.53 o 
 -12   3   4       75.95       75.43      2.97 o 
 -11   3   4       94.89      110.73      4.16 o 
 -10   3   4      220.91      233.17      5.09 o 
  -9   3   4       62.04       61.01      2.63 o 
  -8   3   4       29.31       28.59      1.27 o 
  -7   3   4      252.44      266.26      4.75 o 
  -6   3   4      285.85      298.42      5.01 o 
  -5   3   4      661.53      733.37      7.13 o 
  -4   3   4      420.93      448.27      5.60 o 
  -3   3   4       98.88       80.01      2.88 o 
  -2   3   4       46.31       47.01      1.87 o 
  -1   3   4       65.64       72.46      2.72 o 
   0   3   4       15.11       18.58      0.76 o 
   1   3   4      340.87      424.60      5.26 o 
   2   3   4       58.27       65.84      2.72 o 
   3   3   4      417.38      424.77      5.52 o 
   4   3   4      495.90      514.88      6.11 o 
   5   3   4      568.40      622.55      6.87 o 
   6   3   4      197.33      256.08      4.75 o 
   7   3   4        0.94        3.65      0.68 o 
   8   3   4        1.80        3.22      0.68 o 
   9   3   4      129.64      114.21      3.90 o 
  10   3   4       18.42       21.81      0.85 o 
  11   3   4        5.21        4.84      2.97 o 
  12   3   4       37.94       42.51      1.87 o 
  13   3   4       64.10       64.83      2.55 o 
  14   3   4       23.07       24.10      1.02 o 
  15   3   4        1.71        2.55      3.14 o 
  16   3   4       13.32       15.87      1.02 o 
  17   3   4        0.87       -3.56      3.56 o 
  18   3   4        1.44       -0.68      3.56 o 
  19   3   4       14.97       19.60      1.19 o 
 -19   4   4        7.84        9.08      1.19 o 
 -18   4   4       54.39       60.07      2.46 o 
 -17   4   4       36.38       40.64      1.70 o 
 -16   4   4        8.88        7.81      1.02 o 
 -15   4   4        2.36        4.50      3.22 o 
 -14   4   4      102.34      101.82      4.41 o 
 -13   4   4        5.61        4.75      2.97 o 
 -12   4   4        4.60        4.50      2.80 o 
 -11   4   4        2.97        4.75      2.63 o 
 -10   4   4        5.49        2.72      3.05 o 
  -9   4   4      361.93      396.26      6.70 o 
  -8   4   4      532.96      577.50      7.47 o 
  -7   4   4      207.19      218.58      4.84 o 
  -6   4   4      124.95      127.45      3.82 o 
  -5   4   4        9.94       10.27      0.68 o 
  -4   4   4        4.31        1.10      2.29 o 
  -3   4   4       13.92       16.04      0.68 o 
  -2   4   4      180.16      209.84      4.16 o 
  -1   4   4      580.85      645.46      6.87 o 
   0   4   4       68.72       84.51      3.14 o 
   1   4   4       72.89       75.60      3.14 o 
   2   4   4      183.83      202.96      4.16 o 
   3   4   4        0.97        0.17      2.29 o 
   4   4   4       46.97       53.71      2.12 o 
   5   4   4       62.54       59.90      2.29 o 
   6   4   4      284.85      276.87      5.09 o 
   7   4   4      125.88      140.85      4.24 o 
   8   4   4      169.64      189.39      4.84 o 
   9   4   4      207.72      199.66      5.09 o 
  10   4   4       14.26       16.63      0.85 o 
  11   4   4       28.30       25.88      1.27 o 
  12   4   4       58.04       52.01      1.95 o 
  13   4   4       34.38       33.52      1.27 o 
  14   4   4        2.85        0.59      3.22 o 
  15   4   4        0.16        0.59      3.31 o 
  16   4   4       37.91       41.66      2.12 o 
  17   4   4       32.16       35.30      1.61 o 
  18   4   4       29.02       31.56      1.27 o 
 -18   5   4        3.42        3.73      1.10 o 
 -17   5   4       61.96       70.26      2.97 o 
 -16   5   4       17.95       23.76      1.19 o 
 -15   5   4       38.08       39.03      1.61 o 
 -14   5   4        0.52        2.97      3.14 o 
 -13   5   4       41.34       45.40      2.29 o 
 -12   5   4        4.56        1.70      3.05 o 
 -11   5   4       31.89       31.73      1.36 o 
 -10   5   4      258.48      278.40      6.19 o 
  -9   5   4      478.96      504.19      7.64 o 
  -8   5   4       45.89       51.42      2.46 o 
  -7   5   4        0.19       -2.55      2.63 o 
  -6   5   4      118.69      104.96      3.90 o 
  -5   5   4        0.32       -0.25      2.46 o 
  -4   5   4       49.43       53.63      2.12 o 
  -3   5   4      255.46      219.09      4.75 o 
  -2   5   4      271.78      227.06      4.92 o 
  -1   5   4       68.01       67.03      2.72 o 
   0   5   4       95.83      105.13      3.82 o 
   1   5   4      163.94      186.33      4.67 o 
   2   5   4      744.50      812.88      8.32 o 
   3   5   4      217.30      256.34      5.18 o 
   4   5   4        1.14        2.46      2.38 o 
   5   5   4      114.04      108.27      3.90 o 
   6   5   4      129.93      127.87      4.16 o 
   7   5   4      129.08      139.75      4.33 o 
   8   5   4      107.24      126.00      4.67 o 
   9   5   4      493.87      587.43      8.32 o 
  10   5   4       87.67       91.98      3.82 o 
  11   5   4        0.11        3.05      3.05 o 
  12   5   4        0.18        5.01      2.88 o 
  13   5   4       10.04       11.62      0.93 o 
  14   5   4       16.33       17.06      1.10 o 
  15   5   4       27.63       31.39      1.36 o 
  16   5   4        4.70       -3.90      3.90 o 
  17   5   4        8.40        8.57      1.10 o 
  18   5   4        5.99        4.41      4.07 o 
 -17   6   4        0.19        6.79      3.82 o 
 -16   6   4        2.62       -1.70      4.16 o 
 -15   6   4        9.63       11.62      1.10 o 
 -14   6   4       12.79       14.51      1.10 o 
 -13   6   4       12.83       12.39      1.10 o 
 -12   6   4        9.44        5.94      3.48 o 
 -11   6   4       21.11       22.06      1.02 o 
 -10   6   4       40.65       45.73      1.70 o 
  -9   6   4       54.84       58.38      2.21 o 
  -8   6   4       47.79       47.52      2.12 o 
  -7   6   4      147.62      158.25      5.01 o 
  -6   6   4      196.88      185.15      5.09 o 
  -5   6   4      174.19      159.77      4.75 o 
  -4   6   4      126.13      118.88      4.16 o 
  -3   6   4       56.27       43.10      1.70 o 
  -2   6   4       11.50       10.27      0.76 o 
  -1   6   4       17.84       16.12      0.85 o 
   0   6   4        2.73        4.24      2.63 o 
   1   6   4       13.25       11.71      0.85 o 
   2   6   4        0.75       -0.17      2.80 o 
   3   6   4       71.72       72.29      3.14 o 
   4   6   4      201.66      207.29      5.18 o 
   5   6   4       85.34      101.40      3.65 o 
   6   6   4      132.23      138.31      4.75 o 
   7   6   4      104.61      103.69      4.58 o 
   8   6   4       12.04       14.17      0.93 o 
   9   6   4       19.85       21.64      1.02 o 
  10   6   4       24.81       26.13      1.19 o 
  11   6   4        3.31        2.46      0.93 o 
  12   6   4        5.12        0.00      3.39 o 
  13   6   4        6.44        5.35      3.65 o 
  14   6   4       11.88       14.00      1.10 o 
  15   6   4        5.21        2.97      1.10 o 
  16   6   4        0.81        2.21      3.90 o 
 -16   7   4        9.96       11.12      1.27 o 
 -15   7   4       17.64       18.50      1.27 o 
 -14   7   4        4.97        5.01      1.19 o 
 -13   7   4       33.39       39.20      1.78 o 
 -12   7   4       30.09       29.19      1.36 o 
 -11   7   4       10.51       11.62      1.10 o 
 -10   7   4       19.76       21.38      1.10 o 
  -9   7   4       22.19       19.18      1.02 o 
  -8   7   4       19.39       15.78      1.10 o 
  -7   7   4      137.74      129.82      5.09 o 
  -6   7   4       32.30       33.86      1.27 o 
  -5   7   4       79.02       64.06      2.46 o 
  -4   7   4        1.11        3.05      2.88 o 
  -3   7   4       22.26       19.86      0.93 o 
  -2   7   4       22.06       18.75      0.93 o 
  -1   7   4       19.82       17.06      0.93 o 
   0   7   4       17.30       20.28      0.93 o 
   1   7   4       61.34       59.57      2.55 o 
   2   7   4       55.90       49.47      2.21 o 
   3   7   4        2.90        3.90      3.05 o 
   4   7   4       65.15       66.78      2.55 o 
   5   7   4       66.88       84.94      3.73 o 
   6   7   4       75.19       78.06      3.48 o 
   7   7   4       30.26       31.82      1.44 o 
   8   7   4       12.83       11.71      1.02 o 
   9   7   4       19.31       20.70      1.02 o 
  10   7   4        4.12        3.90      1.02 o 
  11   7   4        1.12       -2.63      3.48 o 
  12   7   4       10.17        7.04      3.90 o 
  13   7   4        6.06        3.48      4.07 o 
  14   7   4       32.12       35.89      1.53 o 
  15   7   4       17.48       21.21      1.36 o 
 -14   8   4        1.35        4.50      4.07 o 
 -13   8   4        2.66       -2.04      4.33 o 
 -12   8   4        0.21        2.38      4.07 o 
 -11   8   4        3.34        0.85      3.82 o 
 -10   8   4        5.91        5.26      1.19 o 
  -9   8   4        0.33        0.17      3.65 o 
  -8   8   4        0.56        4.16      3.56 o 
  -7   8   4        0.45        2.97      3.48 o 
  -6   8   4        2.05        5.77      3.39 o 
  -5   8   4       17.62       16.38      1.10 o 
  -4   8   4        4.37        0.76      3.48 o 
  -3   8   4       14.83       14.59      1.02 o 
  -2   8   4       18.99       18.16      1.02 o 
  -1   8   4       33.46       28.85      1.10 o 
   0   8   4       10.06       10.35      1.02 o 
   1   8   4        5.93        5.18      1.02 o 
   2   8   4       52.42       54.05      2.63 o 
   3   8   4       18.35       18.50      1.02 o 
   4   8   4        1.27        1.10      3.05 o 
   5   8   4       10.52       12.39      1.02 o 
   6   8   4       13.66       15.19      1.02 o 
   7   8   4        5.64        7.21      1.02 o 
   8   8   4        4.97        2.80      3.56 o 
   9   8   4        1.01        3.48      3.48 o 
  10   8   4        5.59        6.96      1.10 o 
  11   8   4       16.88       19.18      1.19 o 
  12   8   4        1.01        0.17      4.07 o 
  13   8   4        0.65        4.07      4.24 o 
 -11   9   4        3.17        6.79      4.24 o 
 -10   9   4        0.02       -0.42      4.16 o 
  -9   9   4        3.34        4.58      3.99 o 
  -8   9   4       10.03       13.07      1.19 o 
  -7   9   4       24.49       21.81      1.27 o 
  -6   9   4        3.23       -3.73      3.99 o 
  -5   9   4        0.17        1.78      3.82 o 
  -4   9   4       30.91       27.15      1.27 o 
  -3   9   4       57.83       57.10      2.12 o 
  -2   9   4       21.76       20.87      1.19 o 
  -1   9   4        0.15       -0.59      3.48 o 
   0   9   4        0.81        3.22      3.48 o 
   1   9   4        0.03        1.87      3.65 o 
   2   9   4       23.92       23.59      1.19 o 
   3   9   4       34.00       35.55      1.78 o 
   4   9   4        5.83        6.79      1.10 o 
   5   9   4        8.20        6.53      1.10 o 
   6   9   4       15.68       17.31      1.19 o 
   7   9   4        8.85        9.16      1.10 o 
   8   9   4       14.67       15.53      1.19 o 
   9   9   4        3.08        4.58      4.24 o 
  10   9   4        2.02        3.99      1.19 o 
  -7  10   4        4.28        1.36      1.27 o 
  -6  10   4        6.22        6.28      1.27 o 
  -5  10   4       14.05       15.53      1.27 o 
  -4  10   4       41.82       38.01      1.78 o 
  -3  10   4       10.07        6.87      4.33 o 
  -2  10   4        7.22        8.40      1.19 o 
  -1  10   4       28.65       30.89      1.36 o 
   0  10   4       21.20       20.11      1.27 o 
   1  10   4       24.52       22.06      1.27 o 
   2  10   4       13.23       16.21      1.19 o 
   3  10   4       10.94        3.73      4.50 o 
   4  10   4       37.62       37.76      1.53 o 
   5  10   4       10.08       12.73      1.19 o 
   6  10   4        0.02       -0.76      3.99 o 
 -20   1   5        9.32        7.38      1.19 o 
 -19   1   5       58.99       79.17      3.14 o 
 -18   1   5       17.05       14.93      1.19 o 
 -17   1   5       38.38       46.84      1.95 o 
 -16   1   5        0.54        1.87      2.80 o 
 -15   1   5        2.09        3.31      2.88 o 
 -14   1   5       31.57       30.72      1.19 o 
 -13   1   5       19.70       22.82      0.93 o 
 -12   1   5      377.66      380.98      6.53 o 
 -11   1   5       63.11       70.26      2.63 o 
 -10   1   5      217.09      210.60      5.01 o 
  -9   1   5      392.84      371.48      5.94 o 
  -8   1   5      137.68      127.36      3.82 o 
  -7   1   5       61.85       58.29      2.21 o 
  -6   1   5       54.68       53.97      2.12 o 
  -5   1   5        2.40        2.80      0.59 o 
  -4   1   5      112.47      111.41      3.39 o 
  -3   1   5      338.03      345.26      5.01 o 
  -2   1   5       84.67       77.30      2.80 o 
  -1   1   5        4.16        2.63      1.78 o 
   0   1   5       12.09       10.78      0.59 o 
   1   1   5       15.76       14.85      0.59 o 
   2   1   5        4.14        4.50      0.51 o 
   3   1   5       96.45       96.99      3.14 o 
   4   1   5       84.22       93.25      3.22 o 
   5   1   5       55.69       64.23      2.80 o 
   6   1   5       89.27       87.48      3.22 o 
   7   1   5      202.37      182.60      4.41 o 
   8   1   5      392.62      357.65      5.77 o 
   9   1   5       97.00       94.35      3.73 o 
  10   1   5        1.65        3.90      2.46 o 
  11   1   5        8.63        8.65      0.85 o 
  12   1   5       65.65       62.03      2.88 o 
  13   1   5        0.05       -1.44      2.72 o 
  14   1   5        4.68        3.56      0.85 o 
  15   1   5        0.75        4.16      2.88 o 
  16   1   5       11.76       11.37      1.02 o 
  17   1   5       17.40       19.01      1.10 o 
  18   1   5        3.96        3.05      1.10 o 
  19   1   5        9.99       11.79      1.19 o 
 -20   2   5        5.96        7.72      1.10 o 
 -19   2   5        0.00       -3.82      3.82 o 
 -18   2   5       15.47       17.31      1.10 o 
 -17   2   5        1.23        2.88      0.93 o 
 -16   2   5        0.00       -2.88      3.14 o 
 -15   2   5        3.03        3.22      2.97 o 
 -14   2   5        3.68        2.38      3.05 o 
 -13   2   5        0.00       -1.78      2.72 o 
 -12   2   5        7.58        4.84      0.85 o 
 -11   2   5      103.33       98.26      4.07 o 
 -10   2   5       29.88       29.78      1.19 o 
  -9   2   5        1.34        2.88      2.46 o 
  -8   2   5      192.10      187.95      4.50 o 
  -7   2   5      388.19      366.22      5.69 o 
  -6   2   5      447.50      439.11      6.02 o 
  -5   2   5      248.65      238.09      4.58 o 
  -4   2   5      455.49      460.32      6.02 o 
  -3   2   5      249.92      243.01      4.41 o 
  -2   2   5        1.95        3.65      0.59 o 
  -1   2   5      130.00      124.82      3.39 o 
   0   2   5      413.92      462.69      5.77 o 
   1   2   5        0.06        0.42      2.04 o 
   2   2   5      120.58      129.48      3.56 o 
   3   2   5      396.36      383.27      5.52 o 
   4   2   5      173.11      188.45      4.24 o 
   5   2   5      547.99      575.63      6.79 o 
   6   2   5      247.73      223.92      4.75 o 
   7   2   5      215.97      200.16      4.58 o 
   8   2   5       13.18       16.72      0.85 o 
   9   2   5        0.47        2.38      2.55 o 
  10   2   5        0.11       -2.63      2.63 o 
  11   2   5       28.89       29.19      1.10 o 
  12   2   5        3.15        1.70      2.88 o 
  13   2   5       28.68       29.70      1.36 o 
  14   2   5        5.28       -1.27      3.14 o 
  15   2   5        9.21        9.67      1.02 o 
  16   2   5        6.35       -2.72      3.48 o 
  17   2   5        1.09        5.01      3.39 o 
  18   2   5        0.01        0.17      3.48 o 
 -19   3   5        0.85       -3.65      3.90 o 
 -18   3   5        1.63        0.42      3.90 o 
 -17   3   5       62.47       66.86      3.22 o 
 -16   3   5       35.67       35.98      1.70 o 
 -15   3   5       67.20       70.34      3.56 o 
 -14   3   5       17.00       16.29      1.02 o 
 -13   3   5        0.09       -0.42      2.80 o 
 -12   3   5       10.22        5.85      3.31 o 
 -11   3   5       87.46       85.95      3.99 o 
 -10   3   5      227.83      233.68      5.52 o 
  -9   3   5      139.50      137.37      4.41 o 
  -8   3   5       35.22       34.79      1.44 o 
  -7   3   5        2.23        1.78      2.38 o 
  -6   3   5       48.86       39.71      1.70 o 
  -5   3   5       42.24       35.89      1.53 o 
  -4   3   5       26.93       32.75      1.10 o 
  -3   3   5       20.26       22.91      1.02 o 
  -2   3   5        0.00        0.17      2.04 o 
  -1   3   5        7.10        9.50      0.68 o 
   0   3   5      144.09      153.92      3.90 o 
   1   3   5       62.04       62.71      2.88 o 
   2   3   5        0.02        2.97      2.29 o 
   3   3   5      649.04      660.48      7.47 o 
   4   3   5       81.87       95.88      3.56 o 
   5   3   5        4.79        2.46      2.46 o 
   6   3   5      203.89      190.83      4.67 o 
   7   3   5       35.21       35.13      1.27 o 
   8   3   5        1.85       -1.10      2.63 o 
   9   3   5       89.93       91.81      3.73 o 
  10   3   5      345.16      354.68      6.70 o 
  11   3   5       26.44       25.37      1.27 o 
  12   3   5        0.37       -2.55      3.14 o 
  13   3   5      142.91      145.01      5.35 o 
  14   3   5        6.60        0.25      3.39 o 
  15   3   5        4.59        4.67      3.39 o 
  16   3   5       22.73       23.67      1.19 o 
  17   3   5        4.48        4.92      3.56 o 
  18   3   5       12.90       12.05      1.19 o 
 -18   4   5       32.59       35.81      1.53 o 
 -17   4   5        6.67        8.57      1.10 o 
 -16   4   5        1.50        3.31      3.39 o 
 -15   4   5        0.03       -1.10      3.56 o 
 -14   4   5       62.15       67.54      2.55 o 
 -13   4   5       13.76       15.02      0.93 o 
 -12   4   5        0.47        1.02      2.97 o 
 -11   4   5        0.01        2.38      2.72 o 
 -10   4   5        2.37       -2.88      2.88 o 
  -9   4   5       86.37       89.09      3.56 o 
  -8   4   5       44.56       39.96      1.53 o 
  -7   4   5       32.00       22.32      1.02 o 
  -6   4   5        0.03        3.48      2.38 o 
  -5   4   5       12.45       12.56      0.76 o 
  -4   4   5        1.38        3.48      2.29 o 
  -3   4   5      133.21      122.69      3.82 o 
  -2   4   5      305.99      315.05      5.52 o 
  -1   4   5      131.77      145.18      4.16 o 
   0   4   5        1.02        6.02      0.76 o 
   1   4   5      347.37      381.32      6.02 o 
   2   4   5      253.79      351.88      6.02 o 
   3   4   5        0.93       -2.29      2.63 o 
   4   4   5       75.32       68.73      3.05 o 
   5   4   5       18.95       16.21      1.10 o 
   6   4   5       14.19       13.58      0.76 o 
   7   4   5        1.14       -0.68      2.63 o 
   8   4   5       32.66       31.06      1.36 o 
   9   4   5       25.64       22.99      1.02 o 
  10   4   5        7.80        4.41      2.97 o 
  11   4   5       15.66       11.88      0.93 o 
  12   4   5       15.58       13.49      1.02 o 
  13   4   5       18.59       21.30      1.10 o 
  14   4   5        0.05        0.24      2.80 o 
  15   4   5       30.77       30.21      1.36 o 
  16   4   5        0.19       -3.99      3.99 o 
  17   4   5        1.12        5.01      3.56 o 
 -17   5   5        0.58       -0.59      3.99 o 
 -16   5   5        0.28        3.22      3.65 o 
 -15   5   5        0.02        0.00      3.56 o 
 -14   5   5        1.84       -2.04      3.65 o 
 -13   5   5       17.49       21.30      1.10 o 
 -12   5   5        5.91        5.18      0.93 o 
 -11   5   5       18.28       20.79      1.02 o 
 -10   5   5       32.11       35.72      1.53 o 
  -9   5   5       32.46       33.69      1.19 o 
  -8   5   5        1.95        2.38      2.88 o 
  -7   5   5        9.02        8.49      0.85 o 
  -6   5   5        2.11        2.80      0.76 o 
  -5   5   5       16.97       20.87      1.10 o 
  -4   5   5       21.77       16.21      0.85 o 
  -3   5   5        7.46        6.79      0.76 o 
  -2   5   5       11.28       15.10      0.85 o 
  -1   5   5       11.59       11.03      0.85 o 
   0   5   5        6.17        7.64      0.85 o 
   1   5   5       95.20      107.42      4.07 o 
   2   5   5       43.74       46.33      1.70 o 
   3   5   5        1.18        2.80      2.55 o 
   4   5   5       14.40       15.70      0.85 o 
   5   5   5        4.74        8.74      0.85 o 
   6   5   5       15.78       16.89      0.85 o 
   7   5   5        0.10       -1.10      2.88 o 
   8   5   5        4.15        4.24      0.85 o 
   9   5   5       37.72       46.16      2.04 o 
  10   5   5       38.08       41.83      1.70 o 
  11   5   5        0.12       -3.39      3.39 o 
  12   5   5        3.66        2.46      1.02 o 
  13   5   5        0.01        1.02      3.39 o 
  14   5   5       10.71        4.75      4.07 o 
  15   5   5        1.76        0.68      3.73 o 
  16   5   5        0.37        1.95      3.65 o 
 -16   6   5        0.90        0.00      3.90 o 
 -15   6   5        0.00       -2.38      3.73 o 
 -14   6   5       37.66       43.27      1.61 o 
 -13   6   5        4.62        4.92      1.10 o 
 -12   6   5       32.70       35.30      1.78 o 
 -11   6   5        1.45        1.95      3.31 o 
 -10   6   5        2.66       -2.63      3.39 o 
  -9   6   5       28.25       28.93      1.27 o 
  -8   6   5      126.91      121.59      4.92 o 
  -7   6   5        0.40        0.00      3.14 o 
  -6   6   5        3.56        1.61      0.93 o 
  -5   6   5       44.36       39.37      1.87 o 
  -4   6   5       15.44       15.44      0.93 o 
  -3   6   5       79.21       63.98      2.97 o 
  -2   6   5       70.94       68.14      2.55 o 
  -1   6   5       71.75       67.29      2.55 o 
   0   6   5       16.66       16.29      0.93 o 
   1   6   5       36.57       40.98      1.78 o 
   2   6   5      195.32      215.35      5.52 o 
   3   6   5       12.09       16.04      0.93 o 
   4   6   5       13.44       13.75      0.93 o 
   5   6   5        3.01        2.12      0.93 o 
   6   6   5        6.77        4.75      3.14 o 
   7   6   5        0.49       -0.76      3.14 o 
   8   6   5        9.38        9.59      1.02 o 
   9   6   5       39.13       44.38      1.53 o 
  10   6   5        5.65        5.18      1.02 o 
  11   6   5        5.61        3.99      3.48 o 
  12   6   5       10.46       10.10      1.10 o 
  13   6   5       29.28       32.24      1.36 o 
  14   6   5        0.30        0.59      3.99 o 
  15   6   5       12.90       13.75      1.27 o 
 -14   7   5       19.21       21.21      1.36 o 
 -13   7   5       17.17       20.96      1.27 o 
 -12   7   5       21.22       22.15      1.27 o 
 -11   7   5        2.82        1.61      3.90 o 
 -10   7   5        0.13       -2.29      3.65 o 
  -9   7   5        1.34        2.46      3.56 o 
  -8   7   5        1.62        6.02      3.56 o 
  -7   7   5        0.19        1.70      3.22 o 
  -6   7   5       28.70       28.93      1.53 o 
  -5   7   5       22.07       21.04      1.02 o 
  -4   7   5       12.99       10.44      1.02 o 
  -3   7   5       13.57       14.26      0.93 o 
  -2   7   5       13.94       10.27      0.93 o 
  -1   7   5        4.75        5.52      3.14 o 
   0   7   5       39.20       36.74      1.61 o 
   1   7   5        0.53        1.10      3.05 o 
   2   7   5        9.60       12.30      1.02 o 
   3   7   5       90.63       98.17      4.58 o 
   4   7   5       10.09       10.69      1.02 o 
   5   7   5        8.52       11.03      1.02 o 
   6   7   5       44.43       52.10      2.12 o 
   7   7   5       24.29       26.05      1.10 o 
   8   7   5        0.04       -0.76      3.31 o 
   9   7   5        7.84        9.42      1.10 o 
  10   7   5       25.91       24.61      1.27 o 
  11   7   5        2.79        6.11      3.82 o 
  12   7   5       15.20       14.09      1.27 o 
  13   7   5       49.05       56.60      2.72 o 
 -12   8   5       28.25       28.85      1.78 o 
 -11   8   5       48.03       49.21      2.04 o 
 -10   8   5        3.32        3.14      3.90 o 
  -9   8   5        2.25        5.43      3.65 o 
  -8   8   5        3.28        3.05      3.90 o 
  -7   8   5       13.28        6.02      4.07 o 
  -6   8   5       17.09       17.56      1.19 o 
  -5   8   5        9.47        9.76      1.10 o 
  -4   8   5       37.31       34.20      1.44 o 
  -3   8   5       27.10       28.43      1.19 o 
  -2   8   5       17.35       18.67      1.10 o 
  -1   8   5       73.25       76.88      2.80 o 
   0   8   5      214.30      188.88      6.28 o 
   1   8   5       20.13       24.01      1.19 o 
   2   8   5        0.42        2.63      3.48 o 
   3   8   5        5.53        5.94      3.73 o 
   4   8   5        6.80        0.59      3.73 o 
   5   8   5       10.62       11.88      1.10 o 
   6   8   5        0.00        2.72      3.56 o 
   7   8   5        4.79        5.94      3.65 o 
   8   8   5        0.69       -3.90      3.90 o 
   9   8   5        5.06        3.65      3.90 o 
  10   8   5        6.25        7.89      1.19 o 
  11   8   5       25.65       27.41      1.36 o 
  -9   9   5        5.55        8.15      4.41 o 
  -8   9   5        0.91       -4.33      4.33 o 
  -7   9   5        1.02       -1.53      4.07 o 
  -6   9   5        0.07       -2.46      4.07 o 
  -5   9   5        0.38       -4.07      4.07 o 
  -4   9   5        0.01       -0.42      3.56 o 
  -3   9   5        0.01       -0.93      3.90 o 
  -2   9   5        5.83        2.46      4.07 o 
  -1   9   5        0.09        5.26      3.82 o 
   0   9   5        1.45       -4.07      4.07 o 
   1   9   5        2.98        4.50      3.82 o 
   2   9   5        6.27        4.50      4.24 o 
   3   9   5        2.36        2.72      3.90 o 
   4   9   5        0.87       -1.53      3.99 o 
   5   9   5        7.10        2.80      4.33 o 
   6   9   5        0.27       -3.99      4.07 o 
   7   9   5        2.12       -0.76      4.33 o 
   8   9   5       14.43       14.42      1.27 o 
  -2  10   5        1.49        2.72      4.24 o 
  -1  10   5       11.98       10.86      1.27 o 
   0  10   5       25.52       24.44      1.36 o 
   1  10   5        0.37        5.09      3.99 o 
 -19   0   6       49.10       59.90      2.12 o 
 -18   0   6        0.13       -3.65      3.65 o 
 -17   0   6       19.13       18.50      1.19 o 
 -16   0   6       15.22       16.89      1.10 o 
 -15   0   6        3.26        1.95      2.97 o 
 -14   0   6        4.58        1.70      3.14 o 
 -13   0   6       50.35       49.55      2.12 o 
 -12   0   6        9.26        4.67      3.22 o 
 -11   0   6      314.84      300.97      6.19 o 
 -10   0   6       21.66       22.23      0.93 o 
  -9   0   6        2.91        2.21      0.85 o 
  -8   0   6      394.44      392.27      6.36 o 
  -7   0   6      265.14      233.43      5.09 o 
  -6   0   6      210.70      177.42      4.41 o 
  -5   0   6        0.77       -1.27      2.21 o 
  -4   0   6        2.81        3.90      0.68 o 
  -3   0   6       10.26        9.33      0.68 o 
  -2   0   6      249.18      228.93      4.67 o 
  -1   0   6      799.17      729.21      7.72 o 
   0   0   6     1161.51     1047.23      9.16 o 
   1   0   6      232.54      216.63      4.67 o 
   2   0   6      289.01      257.95      5.01 o 
   3   0   6       19.83       16.12      0.68 o 
   4   0   6       14.83       15.95      0.76 o 
   5   0   6       83.02       86.21      3.39 o 
   6   0   6      257.53      231.47      5.01 o 
   7   0   6      319.73      287.48      5.69 o 
   8   0   6       35.03       35.89      1.44 o 
   9   0   6       22.71       19.18      0.85 o 
  10   0   6       34.48       33.77      1.53 o 
  11   0   6       76.77       62.37      2.46 o 
  12   0   6       16.18       13.58      0.93 o 
  13   0   6       34.31       29.95      1.44 o 
  14   0   6        0.01        2.72      2.97 o 
  15   0   6        9.93        9.50      1.02 o 
  16   0   6       20.31       17.90      1.19 o 
  17   0   6      140.58      137.54      6.11 o 
 -19   1   6        9.52       12.05      1.19 o 
 -18   1   6       18.29       22.06      1.19 o 
 -17   1   6        5.77        6.79      1.02 o 
 -16   1   6       16.44       15.61      1.10 o 
 -15   1   6        9.44        9.93      0.93 o 
 -14   1   6       20.86       20.87      0.93 o 
 -13   1   6        0.02        2.63      2.63 o 
 -12   1   6        0.00        0.93      2.72 o 
 -11   1   6       37.40       39.96      1.36 o 
 -10   1   6       18.13       15.53      0.85 o 
  -9   1   6        9.01        7.98      0.85 o 
  -8   1   6      148.71      129.91      4.41 o 
  -7   1   6       18.83       24.52      1.10 o 
  -6   1   6       40.21       37.08      1.36 o 
  -5   1   6      185.73      164.19      4.24 o 
  -4   1   6      238.31      218.49      4.67 o 
  -3   1   6       62.83       58.63      2.38 o 
  -2   1   6      107.21      104.03      3.65 o 
  -1   1   6      112.86      105.98      3.48 o 
   0   1   6      138.02      148.74      4.07 o 
   1   1   6      285.84      271.78      5.18 o 
   2   1   6       65.14       60.84      2.55 o 
   3   1   6      355.41      340.68      5.60 o 
   4   1   6      215.51      197.96      4.58 o 
   5   1   6       58.08       56.77      2.29 o 
   6   1   6      139.68      159.52      4.41 o 
   7   1   6      119.23       99.62      3.90 o 
   8   1   6       59.86       52.27      2.29 o 
   9   1   6        3.18        4.33      0.85 o 
  10   1   6       18.16       17.82      0.93 o 
  11   1   6        2.82        4.16      2.72 o 
  12   1   6        0.17        2.88      2.80 o 
  13   1   6       17.79       18.67      1.02 o 
  14   1   6        7.02        4.67      1.02 o 
  15   1   6        9.05        4.24      3.73 o 
  16   1   6        8.44        8.82      1.10 o 
  17   1   6        6.82        4.07      3.99 o 
 -18   2   6       10.80       11.12      1.19 o 
 -17   2   6        2.25        0.59      3.65 o 
 -16   2   6        0.06        3.99      3.22 o 
 -15   2   6       18.70       17.73      1.02 o 
 -14   2   6        2.10        2.12      0.93 o 
 -13   2   6        0.21       -3.05      3.05 o 
 -12   2   6        0.88       -3.14      3.14 o 
 -11   2   6        5.04        4.07      2.88 o 
 -10   2   6      141.64      139.75      4.75 o 
  -9   2   6      118.58      122.02      4.33 o 
  -8   2   6       14.60       12.64      0.85 o 
  -7   2   6        7.76       10.78      0.76 o 
  -6   2   6       12.70       14.42      0.76 o 
  -5   2   6      242.08      217.39      4.84 o 
  -4   2   6       80.09       73.57      3.05 o 
  -3   2   6       78.26       93.25      3.31 o 
  -2   2   6       32.33       31.99      1.44 o 
  -1   2   6      326.05      369.27      5.85 o 
   0   2   6      503.34      472.45      6.62 o 
   1   2   6      111.11      112.77      3.90 o 
   2   2   6      475.62      436.98      6.45 o 
   3   2   6      107.17      101.65      3.65 o 
   4   2   6        2.33       -0.93      2.55 o 
   5   2   6       33.74       35.55      1.36 o 
   6   2   6        3.77       -1.27      2.63 o 
   7   2   6       13.40       10.61      0.85 o 
   8   2   6       95.46       96.82      3.73 o 
   9   2   6      262.07      242.25      5.77 o 
  10   2   6       18.61       19.60      0.93 o 
  11   2   6        3.46        3.99      2.97 o 
  12   2   6        0.21        3.14      2.97 o 
  13   2   6       26.02       25.29      1.10 o 
  14   2   6       22.01       21.04      1.10 o 
  15   2   6        2.24        2.04      3.48 o 
  16   2   6        3.20        5.52      3.65 o 
  17   2   6        8.90        6.11      3.99 o 
 -18   3   6        7.06       -0.34      4.16 o 
 -17   3   6        0.89       -1.44      3.73 o 
 -16   3   6       33.15       34.87      1.36 o 
 -15   3   6       23.35       27.41      1.19 o 
 -14   3   6       36.24       37.93      1.87 o 
 -13   3   6       28.95       31.06      1.36 o 
 -12   3   6        2.36        0.59      3.05 o 
 -11   3   6       31.52       34.53      1.44 o 
 -10   3   6       30.13       31.23      1.27 o 
  -9   3   6        0.48       -2.97      2.97 o 
  -8   3   6       50.93       43.70      1.78 o 
  -7   3   6       31.84       31.48      1.27 o 
  -6   3   6       92.02       77.38      3.05 o 
  -5   3   6        0.14       -2.46      2.46 o 
  -4   3   6        2.40        2.29      2.38 o 
  -3   3   6        0.28        1.70      2.29 o 
  -2   3   6       83.45       71.78      3.05 o 
  -1   3   6       82.06       74.41      3.48 o 
   0   3   6      165.91      164.70      4.41 o 
   1   3   6      275.90      256.42      5.43 o 
   2   3   6        0.10       -1.87      2.80 o 
   3   3   6       23.01       25.63      1.10 o 
   4   3   6       41.03       39.37      1.95 o 
   5   3   6      111.37       99.45      4.07 o 
   6   3   6        0.16       -2.55      2.72 o 
   7   3   6        0.36       -1.87      2.80 o 
   8   3   6        6.89        6.36      0.85 o 
   9   3   6        0.32        2.97      2.72 o 
  10   3   6        2.76        3.31      0.93 o 
  11   3   6        1.25        3.73      2.97 o 
  12   3   6       31.50       36.23      1.53 o 
  13   3   6       76.57       67.88      2.97 o 
  14   3   6        7.42        1.27      3.82 o 
  15   3   6       60.01       63.30      2.88 o 
  16   3   6       23.34       24.78      1.27 o 
 -17   4   6        1.16        3.73      3.65 o 
 -16   4   6        3.29       -0.59      3.82 o 
 -15   4   6        0.15       -0.17      3.65 o 
 -14   4   6        7.11        6.19      1.10 o 
 -13   4   6       36.64       41.66      1.61 o 
 -12   4   6        0.03       -3.48      3.48 o 
 -11   4   6        0.48       -3.31      3.31 o 
 -10   4   6       57.67       60.58      2.72 o 
  -9   4   6        0.53        2.12      2.97 o 
  -8   4   6        6.54        8.23      0.85 o 
  -7   4   6        5.11        5.43      0.85 o 
  -6   4   6        3.33        2.21      2.72 o 
  -5   4   6       77.36       71.02      3.14 o 
  -4   4   6      148.34      141.62      4.50 o 
  -3   4   6      377.38      357.99      6.45 o 
  -2   4   6      176.30      167.16      4.75 o 
  -1   4   6       70.06       72.04      3.31 o 
   0   4   6      130.68      140.43      4.50 o 
   1   4   6      134.73      155.19      4.58 o 
   2   4   6      545.39      581.57      7.98 o 
   3   4   6      267.94      283.66      6.02 o 
   4   4   6        4.49        5.77      0.85 o 
   5   4   6        0.04        0.42      2.88 o 
   6   4   6       44.45       41.58      1.87 o 
   7   4   6       37.82       36.57      1.61 o 
   8   4   6        1.57        0.85      3.05 o 
   9   4   6       21.20       19.86      1.02 o 
  10   4   6        9.04        9.33      1.02 o 
  11   4   6        2.69        3.56      3.39 o 
  12   4   6        0.00        1.02      3.65 o 
  13   4   6        0.50       -1.70      3.65 o 
  14   4   6        3.20        2.46      1.10 o 
  15   4   6        0.16        1.70      3.99 o 
  16   4   6        0.00       -0.59      3.99 o 
 -16   5   6        2.68        5.52      3.90 o 
 -15   5   6       23.36       25.63      1.36 o 
 -14   5   6       51.77       56.60      2.55 o 
 -13   5   6       11.16        6.79      1.19 o 
 -12   5   6       62.07       73.74      3.14 o 
 -11   5   6       98.66      106.06      4.24 o 
 -10   5   6       52.37       58.12      2.46 o 
  -9   5   6       20.10       20.28      1.10 o 
  -8   5   6        0.00       -2.97      2.97 o 
  -7   5   6        0.00        1.78      3.05 o 
  -6   5   6       50.26       46.67      1.70 o 
  -5   5   6        1.35       -2.38      3.05 o 
  -4   5   6       19.13       22.15      0.93 o 
  -3   5   6       65.79       60.92      2.88 o 
  -2   5   6      164.21      180.22      5.35 o 
  -1   5   6       62.48       76.88      2.97 o 
   0   5   6        7.55       13.41      0.93 o 
   1   5   6      169.76      176.32      5.43 o 
   2   5   6       41.88       49.30      1.78 o 
   3   5   6        7.37       10.69      0.93 o 
   4   5   6      103.71      124.82      4.75 o 
   5   5   6       10.29       11.45      0.93 o 
   6   5   6        3.40        4.16      3.14 o 
   7   5   6       25.94       26.05      1.02 o 
   8   5   6        2.73        3.56      0.93 o 
   9   5   6       18.66       16.80      1.10 o 
  10   5   6      149.42      155.45      5.94 o 
  11   5   6      171.17      170.89      6.19 o 
  12   5   6        3.14        2.63      4.07 o 
  13   5   6       30.10       32.33      1.44 o 
  14   5   6       83.14       81.54      3.48 o 
  15   5   6        7.43        7.89      1.27 o 
 -14   6   6        0.59       -4.07      4.07 o 
 -13   6   6        2.19       -0.42      4.07 o 
 -12   6   6        3.09        5.26      1.10 o 
 -11   6   6        0.06        3.31      3.65 o 
 -10   6   6        3.64        5.69      3.65 o 
  -9   6   6        0.03        1.10      3.65 o 
  -8   6   6       20.20       21.04      1.19 o 
  -7   6   6       24.43       28.17      1.27 o 
  -6   6   6       39.55       40.98      1.44 o 
  -5   6   6       51.16       53.46      2.55 o 
  -4   6   6       15.20       14.26      1.02 o 
  -3   6   6       18.63       20.11      1.02 o 
  -2   6   6       35.17       46.67      1.53 o 
  -1   6   6       77.44       77.47      3.39 o 
   0   6   6       54.72       62.20      2.46 o 
   1   6   6       24.67       28.09      1.10 o 
   2   6   6       40.41       47.86      2.29 o 
   3   6   6        9.26       13.15      1.02 o 
   4   6   6       40.76       41.66      1.53 o 
   5   6   6       88.93       96.73      4.16 o 
   6   6   6       29.76       33.60      1.36 o 
   7   6   6        1.69        0.93      3.39 o 
   8   6   6        0.58        1.02      3.48 o 
   9   6   6       13.49       11.96      1.10 o 
  10   6   6       38.85       38.01      1.78 o 
  11   6   6        5.37        6.11      3.82 o 
  12   6   6        1.25        2.88      3.99 o 
  13   6   6        4.25        2.80      4.16 o 
 -13   7   6        8.71       10.69      1.27 o 
 -12   7   6       13.40       16.72      1.27 o 
 -11   7   6        2.74       -2.04      4.33 o 
 -10   7   6        0.41        2.72      3.73 o 
  -9   7   6       16.85       19.86      1.27 o 
  -8   7   6       33.23       35.81      1.61 o 
  -7   7   6        0.00       -3.99      3.99 o 
  -6   7   6       65.07       64.23      1.95 o 
  -5   7   6       36.77       35.72      1.61 o 
  -4   7   6       16.42       13.32      1.10 o 
  -3   7   6        7.80        9.59      1.02 o 
  -2   7   6        8.89       -1.19      3.99 o 
  -1   7   6       25.82       27.58      1.36 o 
   0   7   6       20.59       25.46      1.19 o 
   1   7   6       77.02       81.37      3.22 o 
   2   7   6        2.15        5.69      3.56 o 
   3   7   6       46.36       51.17      2.21 o 
   4   7   6       90.44       90.28      4.41 o 
   5   7   6       14.62       15.19      1.19 o 
   6   7   6        0.33        1.53      3.48 o 
   7   7   6        8.92        9.59      1.19 o 
   8   7   6       73.49       73.48      3.22 o 
   9   7   6        6.74        9.33      1.19 o 
  10   7   6        1.97        1.78      3.90 o 
  11   7   6        0.34       -4.16      4.16 o 
 -10   8   6       25.05       32.16      1.44 o 
  -9   8   6        5.50        5.35      4.50 o 
  -8   8   6        7.28        6.11      4.24 o 
  -7   8   6       25.00       30.97      1.36 o 
  -6   8   6        6.48        4.67      1.19 o 
  -5   8   6        6.98        6.70      1.19 o 
  -4   8   6        3.27        2.72      3.99 o 
  -3   8   6        3.06        3.31      3.82 o 
  -2   8   6        6.41        6.02      4.24 o 
  -1   8   6        3.22        6.70      1.19 o 
   0   8   6        0.71       -0.51      3.90 o 
   1   8   6       17.68       15.44      1.27 o 
   2   8   6        2.05        2.29      3.82 o 
   3   8   6        3.82        3.82      3.99 o 
   4   8   6        0.69        0.25      3.90 o 
   5   8   6        9.63       11.71      1.19 o 
   6   8   6       14.91       16.04      1.27 o 
   7   8   6        6.91        0.25      4.16 o 
   8   8   6        4.36        0.17      4.33 o 
  -5   9   6        0.75        5.94      3.99 o 
  -4   9   6        0.28        1.61      4.07 o 
  -3   9   6        0.02        6.53      4.07 o 
  -2   9   6       19.43       19.01      1.27 o 
  -1   9   6       20.52       18.92      1.27 o 
   0   9   6       21.73       20.53      1.36 o 
   1   9   6       40.81       37.93      1.78 o 
   2   9   6        0.01        4.92      3.90 o 
   3   9   6        0.11        3.82      3.90 o 
   4   9   6        1.37        2.38      4.07 o 
 -17   1   7        1.32        2.55      3.73 o 
 -16   1   7       18.72       19.09      1.19 o 
 -15   1   7        0.06       -2.97      3.56 o 
 -14   1   7        7.24        8.65      1.02 o 
 -13   1   7        0.04       -3.14      3.22 o 
 -12   1   7        4.63        0.59      3.22 o 
 -11   1   7       40.25       42.77      1.53 o 
 -10   1   7       60.19       64.06      2.29 o 
  -9   1   7      188.13      173.86      5.35 o 
  -8   1   7      118.17      105.98      4.33 o 
  -7   1   7        1.68        0.93      2.72 o 
  -6   1   7      230.12      195.41      5.18 o 
  -5   1   7      103.73       93.08      3.82 o 
  -4   1   7        1.16       -2.55      2.55 o 
  -3   1   7       10.79       11.03      0.76 o 
  -2   1   7       66.73       61.35      2.72 o 
  -1   1   7       40.81       40.22      1.61 o 
   0   1   7       15.55       18.67      0.85 o 
   1   1   7      640.48      598.80      8.06 o 
   2   1   7        0.40        3.73      2.72 o 
   3   1   7      249.64      227.06      5.60 o 
   4   1   7        1.22        3.14      0.85 o 
   5   1   7       31.06       31.39      1.44 o 
   6   1   7        6.56        6.36      0.85 o 
   7   1   7      246.68      224.01      5.94 o 
   8   1   7      338.62      308.26      6.70 o 
   9   1   7       29.67       30.21      1.36 o 
  10   1   7        0.01        0.93      3.05 o 
  11   1   7       19.68       16.38      1.02 o 
  12   1   7        1.86        2.38      3.14 o 
  13   1   7        0.00       -1.10      3.31 o 
  14   1   7        1.72        1.78      3.48 o 
  15   1   7        0.04       -3.90      3.90 o 
 -17   2   7        2.29        2.88      3.65 o 
 -16   2   7        0.17       -2.72      3.73 o 
 -15   2   7        4.93        5.85      1.10 o 
 -14   2   7        2.79        2.88      3.48 o 
 -13   2   7        2.90        5.85      3.31 o 
 -12   2   7        8.84        6.79      0.93 o 
 -11   2   7        1.59        4.58      2.97 o 
 -10   2   7       46.20       46.50      2.12 o 
  -9   2   7        2.24        0.17      3.05 o 
  -8   2   7      143.34      149.51      5.01 o 
  -7   2   7      330.73      315.99      6.53 o 
  -6   2   7       98.95       89.52      3.99 o 
  -5   2   7       49.58       42.09      2.12 o 
  -4   2   7       57.18       53.03      2.04 o 
  -3   2   7       27.40       26.64      1.27 o 
  -2   2   7       27.89       28.00      1.44 o 
  -1   2   7      122.21      118.03      4.33 o 
   0   2   7      160.68      156.81      4.84 o 
   1   2   7        9.19        9.76      0.85 o 
   2   2   7        2.80        4.41      2.80 o 
   3   2   7       52.26       47.43      2.12 o 
   4   2   7       51.67       47.86      1.78 o 
   5   2   7      174.31      183.19      5.18 o 
   6   2   7      111.72      121.34      4.50 o 
   7   2   7       48.56       47.94      2.04 o 
   8   2   7        6.70        6.79      0.93 o 
   9   2   7        7.60        7.47      0.93 o 
  10   2   7        7.53        6.02      3.31 o 
  11   2   7        1.14        0.76      3.14 o 
  12   2   7        0.77       -0.17      3.48 o 
  13   2   7        8.84        7.98      1.10 o 
  14   2   7        0.77       -1.53      3.90 o 
  15   2   7        0.23        5.35      3.90 o 
 -16   3   7        0.02        2.38      3.65 o 
 -15   3   7        8.58        6.28      4.24 o 
 -14   3   7       65.99       76.96      3.05 o 
 -13   3   7       38.44       40.56      1.87 o 
 -12   3   7        1.12       -1.27      3.65 o 
 -11   3   7       69.29       66.44      2.38 o 
 -10   3   7       13.88       14.68      1.02 o 
  -9   3   7       39.79       37.25      1.87 o 
  -8   3   7       15.92       17.31      0.93 o 
  -7   3   7       28.62       32.67      1.44 o 
  -6   3   7      105.33       87.65      3.48 o 
  -5   3   7       65.85       58.04      2.38 o 
  -4   3   7        0.49        2.63      2.55 o 
  -3   3   7       29.25       28.26      1.19 o 
  -2   3   7      179.39      148.32      4.92 o 
  -1   3   7        5.50        7.21      0.85 o 
   0   3   7       14.45       14.68      0.93 o 
   1   3   7       95.48       91.47      3.73 o 
   2   3   7       10.18       12.13      0.93 o 
   3   3   7      131.09      127.28      4.84 o 
   4   3   7      149.37      162.66      5.26 o 
   5   3   7      112.30      102.84      4.50 o 
   6   3   7       29.35       31.48      1.27 o 
   7   3   7        2.62        4.33      3.14 o 
   8   3   7        0.43        3.48      3.05 o 
   9   3   7       16.37       13.32      1.02 o 
  10   3   7       67.70       59.82      2.97 o 
  11   3   7       56.60       57.02      2.38 o 
  12   3   7       19.41       19.94      1.19 o 
  13   3   7        8.19        2.55      3.99 o 
  14   3   7       21.61       24.01      1.27 o 
 -15   4   7        5.85        7.21      1.19 o 
 -14   4   7        1.69        5.94      1.10 o 
 -13   4   7        6.59        6.96      1.19 o 
 -12   4   7       23.62       24.35      1.19 o 
 -11   4   7       15.38       20.45      1.19 o 
 -10   4   7       10.59        7.89      1.10 o 
  -9   4   7       15.19       15.44      1.02 o 
  -8   4   7       17.99       17.99      1.02 o 
  -7   4   7       51.09       42.85      2.21 o 
  -6   4   7        0.29       -0.76      2.97 o 
  -5   4   7       78.90       72.97      2.97 o 
  -4   4   7       69.50       68.73      3.14 o 
  -3   4   7      102.12       92.15      3.99 o 
  -2   4   7       74.70       70.94      2.80 o 
  -1   4   7        0.20        4.41      2.97 o 
   0   4   7        0.00       -2.04      3.05 o 
   1   4   7       53.19       55.83      2.63 o 
   2   4   7      153.60      163.93      5.43 o 
   3   4   7       83.42       98.60      3.99 o 
   4   4   7        3.97       -0.85      3.31 o 
   5   4   7       48.54       53.29      2.21 o 
   6   4   7        3.36        3.56      0.93 o 
   7   4   7       29.37       32.84      1.36 o 
   8   4   7        0.12        0.00      3.31 o 
   9   4   7       68.95       69.66      2.80 o 
  10   4   7       23.74       26.05      1.19 o 
  11   4   7        1.87        5.52      3.56 o 
  12   4   7        0.44       -4.16      4.16 o 
  13   4   7       21.89       25.29      1.36 o 
  14   4   7       21.85       24.18      1.36 o 
 -14   5   7        0.03        1.19      3.73 o 
 -13   5   7        1.19        0.25      3.73 o 
 -12   5   7        0.23        1.10      3.99 o 
 -11   5   7       10.33       10.78      1.19 o 
 -10   5   7        8.41        8.99      1.10 o 
  -9   5   7        5.10        4.33      1.10 o 
  -8   5   7        3.12        0.34      3.48 o 
  -7   5   7        5.00        1.44      3.56 o 
  -6   5   7        3.48        3.82      3.39 o 
  -5   5   7        2.26        2.80      3.05 o 
  -4   5   7        7.32       10.10      0.93 o 
  -3   5   7       50.62       48.79      2.21 o 
  -2   5   7       63.58       60.84      1.95 o 
  -1   5   7        2.94        4.67      3.31 o 
   0   5   7       14.64       17.14      1.02 o 
   1   5   7       50.89       50.15      2.21 o 
   2   5   7       45.32       47.26      1.70 o 
   3   5   7        0.18       -0.59      3.31 o 
   4   5   7       17.38       17.82      1.10 o 
   5   5   7        0.93        2.97      3.31 o 
   6   5   7        0.35        0.76      3.22 o 
   7   5   7        0.89        4.24      3.48 o 
   8   5   7        0.63        0.51      3.56 o 
   9   5   7        0.00        2.63      3.48 o 
  10   5   7       11.77       10.86      1.19 o 
  11   5   7        3.24        7.38      4.07 o 
  12   5   7        5.01        2.88      1.19 o 
 -12   6   7       10.12       13.07      1.27 o 
 -11   6   7        0.09        0.25      4.16 o 
 -10   6   7       24.30       25.03      1.36 o 
  -9   6   7       30.93       35.55      1.44 o 
  -8   6   7       11.84       15.10      1.27 o 
  -7   6   7       11.77       11.96      1.19 o 
  -6   6   7        8.51        6.36      3.99 o 
  -5   6   7       55.96       52.78      2.12 o 
  -4   6   7       38.81       38.35      1.87 o 
  -3   6   7       64.90       68.98      3.14 o 
  -2   6   7       17.64       25.37      1.19 o 
  -1   6   7       52.00       59.65      2.38 o 
   0   6   7       17.12       21.64      1.19 o 
   1   6   7       39.69       44.97      2.12 o 
   2   6   7       88.54      102.84      4.24 o 
   3   6   7      102.96      112.34      4.16 o 
   4   6   7        9.32       10.69      1.10 o 
   5   6   7        5.68        5.35      1.10 o 
   6   6   7        0.17        3.31      3.73 o 
   7   6   7        3.76        3.05      1.10 o 
   8   6   7        6.11        3.56      1.19 o 
   9   6   7       30.78       34.36      1.61 o 
  10   6   7        5.14        6.02      4.07 o 
  11   6   7        5.70        6.70      4.33 o 
 -10   7   7        0.77        0.34      4.50 o 
  -9   7   7        0.12        2.80      4.50 o 
  -8   7   7       13.75       18.41      1.36 o 
  -7   7   7        2.59        1.87      4.41 o 
  -6   7   7        0.34       -4.24      4.24 o 
  -5   7   7       10.61       10.27      1.19 o 
  -4   7   7       12.50        6.45      4.16 o 
  -3   7   7        4.39        5.52      3.82 o 
  -2   7   7        1.36        1.61      4.07 o 
  -1   7   7        2.71       -0.17      4.07 o 
   0   7   7       20.39       21.13      1.27 o 
   1   7   7       38.53       43.44      2.12 o 
   2   7   7       12.65       15.19      1.27 o 
   3   7   7       20.97       21.98      1.27 o 
   4   7   7       16.14       19.01      1.27 o 
   5   7   7        3.69        5.35      3.90 o 
   6   7   7        0.90        0.59      3.90 o 
   7   7   7        7.83        9.25      1.19 o 
   8   7   7        2.97        2.29      4.07 o 
  -6   8   7        0.01        5.77      3.99 o 
  -5   8   7        0.67       -4.50      4.50 o 
  -4   8   7        0.00        4.84      3.99 o 
  -3   8   7        0.36        4.16      4.07 o 
  -2   8   7       16.05       23.16      1.36 o 
  -1   8   7      137.28      160.71      6.36 o 
   0   8   7      116.19      120.57      4.84 o 
   1   8   7        2.66        4.33      4.16 o 
   2   8   7        1.19        3.22      4.07 o 
   3   8   7        3.73       -2.04      4.24 o 
   4   8   7        0.16       -1.02      4.33 o 
 -15   0   8       44.97       44.80      1.95 o 
 -14   0   8        3.78        1.02      3.65 o 
 -13   0   8        3.05        3.31      3.56 o 
 -12   0   8       18.99       19.60      1.10 o 
 -11   0   8        0.02        3.99      3.14 o 
 -10   0   8        0.15       -3.22      3.22 o 
  -9   0   8        0.39        4.16      2.88 o 
  -8   0   8        0.12       -0.08      2.80 o 
  -7   0   8       48.45       42.34      1.95 o 
  -6   0   8       12.24       11.54      0.93 o 
  -5   0   8       25.57       19.43      1.02 o 
  -4   0   8       27.04       27.49      1.02 o 
  -3   0   8      101.04       86.72      3.73 o 
  -2   0   8      210.38      203.30      5.60 o 
  -1   0   8      405.60      364.10      7.04 o 
   0   0   8      741.10      674.31      9.25 o 
   1   0   8      165.16      152.14      5.43 o 
   2   0   8       34.94       31.90      1.27 o 
   3   0   8       89.35       88.92      3.39 o 
   4   0   8       12.80        5.01      3.22 o 
   5   0   8        7.14        3.56      3.05 o 
   6   0   8        5.41        3.82      2.97 o 
   7   0   8        0.73        1.53      3.22 o 
   8   0   8        9.92        9.59      0.93 o 
   9   0   8        6.89        6.36      1.02 o 
  10   0   8       24.09       20.28      1.10 o 
  11   0   8        5.50        4.41      1.02 o 
  12   0   8        0.64       -3.99      3.99 o 
  13   0   8        4.42        6.79      3.82 o 
 -15   1   8       17.23       17.82      1.19 o 
 -14   1   8       19.97       21.38      1.19 o 
 -13   1   8       39.30       44.55      1.61 o 
 -12   1   8        9.12        8.49      1.10 o 
 -11   1   8       19.98       20.02      1.10 o 
 -10   1   8       15.05       15.70      1.02 o 
  -9   1   8        0.22        2.88      3.31 o 
  -8   1   8        3.89       -0.68      3.05 o 
  -7   1   8        0.60       -0.76      2.97 o 
  -6   1   8        4.90        3.65      2.97 o 
  -5   1   8        1.59        3.65      2.88 o 
  -4   1   8        0.02       -0.93      2.72 o 
  -3   1   8        0.00        2.80      2.72 o 
  -2   1   8        2.14        3.82      2.80 o 
  -1   1   8        5.04        5.85      0.85 o 
   0   1   8        2.59        3.22      0.93 o 
   1   1   8       34.33       34.11      1.70 o 
   2   1   8       16.19       14.17      1.02 o 
   3   1   8        1.91        1.10      3.22 o 
   4   1   8        1.28       -1.61      3.14 o 
   5   1   8        6.09        6.45      0.93 o 
   6   1   8        0.03        0.08      0.93 o 
   7   1   8        0.02       -3.31      3.31 o 
   8   1   8       12.48       12.05      1.02 o 
   9   1   8        9.40       10.35      1.02 o 
  10   1   8        4.92        6.36      3.48 o 
  11   1   8       36.93       37.42      1.87 o 
  12   1   8       57.26       63.98      2.55 o 
  13   1   8       15.21       13.75      1.27 o 
 -14   2   8        0.03        0.85      1.10 o 
 -13   2   8        3.40        1.27      3.65 o 
 -12   2   8        1.34        6.02      3.48 o 
 -11   2   8        4.16        1.61      3.48 o 
 -10   2   8        3.54       -0.34      3.48 o 
  -9   2   8        1.22        5.35      3.14 o 
  -8   2   8       11.08       11.71      1.02 o 
  -7   2   8       11.67        9.33      0.93 o 
  -6   2   8        0.50        0.08      3.14 o 
  -5   2   8       69.51       61.60      2.46 o 
  -4   2   8       35.22       32.24      1.27 o 
  -3   2   8       31.81       32.41      1.44 o 
  -2   2   8       10.10        9.84      0.93 o 
  -1   2   8        2.00       -3.31      3.31 o 
   0   2   8       12.60       12.13      0.93 o 
   1   2   8       23.36       23.25      1.02 o 
   2   2   8      205.01      191.17      5.69 o 
   3   2   8       14.57       14.26      1.02 o 
   4   2   8        4.75        1.02      3.22 o 
   5   2   8        0.67       -3.31      3.31 o 
   6   2   8        2.16       -0.68      3.22 o 
   7   2   8        0.80        0.25      3.22 o 
   8   2   8        3.11        4.50      0.93 o 
   9   2   8        1.03       -2.38      3.48 o 
  10   2   8       25.15       23.16      1.19 o 
  11   2   8       17.29       16.38      1.19 o 
  12   2   8        1.71        3.65      4.07 o 
  13   2   8        7.54       10.86      1.19 o 
 -14   3   8        1.07        1.61      3.99 o 
 -13   3   8        0.17       -3.82      3.82 o 
 -12   3   8        4.79        6.79      3.99 o 
 -11   3   8        1.58       -3.31      3.73 o 
 -10   3   8       11.46        9.33      1.10 o 
  -9   3   8        0.75        0.25      3.31 o 
  -8   3   8        6.72        7.13      1.02 o 
  -7   3   8        2.34        5.52      2.97 o 
  -6   3   8        0.88       -2.21      3.22 o 
  -5   3   8       26.70       23.25      1.27 o 
  -4   3   8       88.24       85.11      2.97 o 
  -3   3   8       49.30       48.53      1.95 o 
  -2   3   8       49.55       44.29      2.04 o 
  -1   3   8        6.68        7.38      0.93 o 
   0   3   8       15.91       18.07      1.02 o 
   1   3   8      110.70      110.90      4.41 o 
   2   3   8       93.14       86.89      3.56 o 
   3   3   8        4.59        0.34      3.56 o 
   4   3   8       23.95       25.96      1.10 o 
   5   3   8       58.79       61.35      2.80 o 
   6   3   8        0.67        0.00      3.56 o 
   7   3   8        0.54        3.82      3.31 o 
   8   3   8        5.43       -1.02      3.90 o 
   9   3   8        5.38        5.01      3.48 o 
  10   3   8       18.63       20.02      1.19 o 
  11   3   8        2.88       -2.21      3.99 o 
  12   3   8       18.25       14.34      1.27 o 
 -13   4   8       14.17       16.04      1.27 o 
 -12   4   8       22.76       22.32      1.27 o 
 -11   4   8        3.89       -1.02      4.24 o 
 -10   4   8       57.25       53.54      2.46 o 
  -9   4   8       36.31       41.49      1.95 o 
  -8   4   8        0.42        5.26      3.31 o 
  -7   4   8        4.13        3.99      1.02 o 
  -6   4   8       11.02       12.73      1.02 o 
  -5   4   8       44.30       42.60      1.61 o 
  -4   4   8       38.11       34.96      1.61 o 
  -3   4   8       42.52       36.49      1.44 o 
  -2   4   8       18.99       18.16      1.19 o 
  -1   4   8        0.43       -2.21      3.39 o 
   0   4   8        1.33        2.38      3.22 o 
   1   4   8       15.36       15.36      1.02 o 
   2   4   8       41.78       37.00      1.78 o 
   3   4   8        9.09        5.94      3.65 o 
   4   4   8        1.41        1.36      3.65 o 
   5   4   8        0.04        4.33      3.22 o 
   6   4   8        4.91        4.50      3.82 o 
   7   4   8        9.05        8.74      1.10 o 
   8   4   8       14.55       10.95      1.19 o 
   9   4   8       26.54       23.93      1.27 o 
  10   4   8        6.04        6.70      1.19 o 
  11   4   8        0.63        6.53      3.90 o 
 -11   5   8        1.66        4.16      4.16 o 
 -10   5   8       52.59       53.80      2.55 o 
  -9   5   8        2.17       -2.38      4.33 o 
  -8   5   8        0.00        1.70      4.24 o 
  -7   5   8       60.18       64.49      2.63 o 
  -6   5   8       31.81       28.51      1.27 o 
  -5   5   8        8.48        3.56      3.82 o 
  -4   5   8        4.66        6.02      3.73 o 
  -3   5   8        3.00        5.01      3.48 o 
  -2   5   8       35.52       39.80      1.61 o 
  -1   5   8        6.72        9.67      1.10 o 
   0   5   8       22.78       21.47      1.19 o 
   1   5   8        0.26        1.53      3.39 o 
   2   5   8        4.25        3.65      3.73 o 
   3   5   8       35.20       39.46      1.70 o 
   4   5   8       77.28       83.41      3.14 o 
   5   5   8       18.83       20.19      1.19 o 
   6   5   8       25.18       27.24      1.27 o 
   7   5   8       33.69       36.15      1.95 o 
   8   5   8       12.82       14.17      1.27 o 
   9   5   8       24.48       25.37      1.44 o 
  -9   6   8       10.45        8.99      1.36 o 
  -8   6   8       41.12       37.42      1.78 o 
  -7   6   8       81.33       92.15      3.82 o 
  -6   6   8       30.18       30.72      1.61 o 
  -5   6   8       11.62        6.02      1.19 o 
  -4   6   8        8.02       10.18      1.19 o 
  -3   6   8        0.39       -0.25      3.65 o 
  -2   6   8        2.51        4.67      3.73 o 
  -1   6   8        0.32       -3.82      3.82 o 
   0   6   8        1.09       -1.95      4.07 o 
   1   6   8        4.40        2.21      4.24 o 
   2   6   8        0.57       -3.05      4.16 o 
   3   6   8        9.32        5.85      4.24 o 
   4   6   8       13.13       16.63      1.19 o 
   5   6   8       19.73       20.70      1.27 o 
   6   6   8       37.73       38.10      1.70 o 
   7   6   8       18.34       17.65      1.36 o 
  -5   7   8        0.37        0.34      1.19 o 
  -4   7   8        0.07        0.76      4.07 o 
  -3   7   8        2.37        3.48      3.99 o 
  -2   7   8       27.34       29.78      1.44 o 
  -1   7   8        4.19        1.36      4.33 o 
   0   7   8       12.60       14.09      1.27 o 
   1   7   8        9.43       10.35      1.27 o 
   2   7   8        3.47        1.70      4.16 o 
   3   7   8        0.31        3.39      4.24 o 
 -12   1   9       19.16       20.87      1.27 o 
 -11   1   9        0.30       -3.65      3.65 o 
 -10   1   9        2.30       -3.73      3.73 o 
  -9   1   9        6.36        1.27      3.56 o 
  -8   1   9       20.61       18.33      1.10 o 
  -7   1   9       27.75       28.00      1.19 o 
  -6   1   9        2.31       -0.68      3.31 o 
  -5   1   9        4.36        4.07      3.39 o 
  -4   1   9        7.36        3.99      3.56 o 
  -3   1   9       43.35       41.15      1.95 o 
  -2   1   9        4.98        6.02      1.02 o 
  -1   1   9        4.77        3.05      3.14 o 
   0   1   9        5.14        5.52      3.39 o 
   1   1   9        3.26        1.19      3.39 o 
   2   1   9       16.47       16.55      1.10 o 
   3   1   9       10.01       10.27      1.10 o 
   4   1   9       27.27       22.15      1.19 o 
   5   1   9       32.14       31.48      1.36 o 
   6   1   9       28.14       31.06      1.44 o 
   7   1   9        0.77        4.84      3.39 o 
   8   1   9        2.20       -0.59      3.73 o 
   9   1   9        1.81        2.88      3.73 o 
  10   1   9        3.96        2.21      3.82 o 
 -11   2   9        4.71        5.60      1.10 o 
 -10   2   9        2.59        3.73      3.82 o 
  -9   2   9       12.70       12.56      1.19 o 
  -8   2   9       20.06       19.69      1.19 o 
  -7   2   9       36.40       32.75      1.36 o 
  -6   2   9       70.92       74.16      2.80 o 
  -5   2   9       34.41       35.98      1.70 o 
  -4   2   9       27.36       30.04      1.27 o 
  -3   2   9       12.01       12.47      1.02 o 
  -2   2   9        1.84       -2.04      3.39 o 
  -1   2   9        0.53        3.05      3.31 o 
   0   2   9        2.92       -0.59      3.48 o 
   1   2   9       30.49       27.58      1.19 o 
   2   2   9        4.32        3.05      3.65 o 
   3   2   9       29.11       30.89      1.53 o 
   4   2   9      108.65      104.79      4.16 o 
   5   2   9       11.37       13.07      1.10 o 
   6   2   9        1.57        0.85      3.65 o 
   7   2   9       13.71       12.13      1.19 o 
   8   2   9        0.95        0.00      3.56 o 
   9   2   9        1.57        1.95      3.90 o 
 -10   3   9       45.92       43.78      2.21 o 
  -9   3   9        6.08        3.31      3.99 o 
  -8   3   9        1.58        4.75      3.65 o 
  -7   3   9        1.07        1.36      3.82 o 
  -6   3   9        7.22        6.53      3.65 o 
  -5   3   9        0.03       -2.38      3.65 o 
  -4   3   9        0.78        2.12      3.65 o 
  -3   3   9       14.00       14.26      1.10 o 
  -2   3   9        1.19        0.25      3.73 o 
  -1   3   9       27.90       26.81      1.19 o 
   0   3   9        1.05        4.67      3.82 o 
   1   3   9        0.11        2.63      3.56 o 
   2   3   9       45.41       44.21      1.70 o 
   3   3   9       11.95       11.88      1.19 o 
   4   3   9        0.13       -2.04      3.82 o 
   5   3   9        3.55        1.53      3.90 o 
   6   3   9        4.01        2.29      1.10 o 
   7   3   9       22.46       21.72      1.27 o 
   8   3   9       26.57       28.34      1.27 o 
  -9   4   9       22.87       27.07      1.36 o 
  -8   4   9        2.63       -1.02      4.16 o 
  -7   4   9        0.00       -2.97      3.99 o 
  -6   4   9        0.01       -0.59      3.65 o 
  -5   4   9        0.90        0.00      1.10 o 
  -4   4   9        0.35        3.90      3.73 o 
  -3   4   9       22.38       25.29      1.19 o 
  -2   4   9       41.17       41.58      1.87 o 
  -1   4   9       12.83       11.71      1.19 o 
   0   4   9       23.78       25.12      1.27 o 
   1   4   9        8.39        9.67      1.19 o 
   2   4   9        4.73        4.33      3.82 o 
   3   4   9        0.09        0.17      3.73 o 
   4   4   9       13.17       12.22      1.19 o 
   5   4   9        0.00        1.27      3.82 o 
   6   4   9        9.00       11.54      1.19 o 
   7   4   9        1.09        3.48      3.90 o 
  -6   5   9        0.00        5.60      3.82 o 
  -5   5   9       10.00        8.40      1.19 o 
  -4   5   9        1.43       -0.68      3.99 o 
  -3   5   9        0.02       -3.90      3.90 o 
  -2   5   9        5.76        5.60      1.10 o 
  -1   5   9        2.77        5.26      3.90 o 
   0   5   9        7.10        4.16      4.16 o 
   1   5   9       11.12       10.69      1.19 o 
   2   5   9        0.01        0.17      3.90 o 
   3   5   9        5.49        5.01      1.19 o 
   4   5   9        6.85        4.92      4.33 o 
  -7   0  10        4.50       -4.16      4.16 o 
  -6   0  10       27.68       29.36      1.27 o 
  -5   0  10       36.98       35.89      1.70 o 
  -4   0  10       56.41       52.86      2.12 o 
  -3   0  10       11.23        9.25      1.10 o 
  -2   0  10        0.17       -3.73      3.73 o 
  -1   0  10        4.81        4.84      1.02 o 
   0   0  10       15.95       14.85      1.10 o 
   1   0  10        9.44        9.42      1.10 o 
   2   0  10        8.13        4.84      3.99 o 
   3   0  10       16.98       16.55      1.19 o 
   4   0  10        5.82        4.58      1.19 o 
   5   0  10        0.54        2.72      3.99 o 
  -7   1  10        9.93        0.00      4.33 o 
  -6   1  10       19.91       20.70      1.27 o 
  -5   1  10       10.18        9.93      1.19 o 
  -4   1  10        8.50        7.55      1.10 o 
  -3   1  10        4.26       -1.70      3.99 o 
  -2   1  10        2.18        0.25      3.82 o 
  -1   1  10        0.28        1.95      3.65 o 
   0   1  10        1.55       -3.14      3.56 o 
   1   1  10        7.94        3.39      3.90 o 
   2   1  10       28.84       27.75      1.27 o 
   3   1  10       16.66       14.42      1.19 o 
   4   1  10       26.67       28.00      1.27 o 
  -6   2  10        2.07       -4.33      4.33 o 
  -5   2  10        0.41       -0.42      3.90 o 
  -4   2  10       13.00       13.75      1.19 o 
  -3   2  10        0.07        1.87      3.99 o 
  -2   2  10       12.93        6.45      4.07 o 
  -1   2  10        0.31        0.85      3.82 o 
   0   2  10       11.99       13.15      1.19 o 
   1   2  10        0.22       -2.46      3.82 o 
   2   2  10        2.40        3.22      3.82 o 
   3   2  10       16.51       16.04      1.27 o 
  -3   3  10        3.06        1.36      3.82 o 
  -2   3  10        0.27        4.75      3.90 o 
  -1   3  10        0.50       -4.33      4.33 o 
   0   3  10        0.01        1.61      4.16 o 
   1   3  10        0.58        2.38      3.90 o 
                                                 
